# Supplementary material for: Functional Enrichment Analysis of Regulatory Elements
Source: Biomedicines. 2022 Mar 3;10(3):590. doi: 10.3390/biomedicines10030590 (PMC8945021; doi:10.3390/biomedicines10030590)
Supplement: Supplementary file 1 [file biomedicines-10-00590-s001.zip]

Archive with 2 entries (2 files):
- FileS1.xlsx
- FileS2.pdf
