# Supplementary material for: Functional Enrichment Analysis of Regulatory Elements
Source: Biomedicines. 2022 Mar 3;10(3):590. doi: 10.3390/biomedicines10030590 (PMC8945021; doi:10.3390/biomedicines10030590)
Supplement: Supplementary file 1 [file biomedicines-10-00590-s001.zip › FileS1.xlsx]

## Sheet: S0.Readme
Supplementary File 1 (FileS1). It is an excel format file that contains the full results of the use case. Here, different Supplementary Tables from 1 to 10 (S.Table.1-10) are found, one per sheet, including the results for each approach and annotation database from which the Table 1 of the main paper derives. In the table, the top 20 terms are highlighted in yellow and in green those that are, ad…

## Sheet: S.Table.1-Wallenius-GOBP
# in yellow highlighted are the top 20 terms and in green are the heart realted terms counted in Table 1.
description	annotation_id	genes_found	input_size	term_genes	universe	pval	pval_adj	relative_enrichment	annotsbias	genes
regulation of transcription, DNA-templated	GO:0006355	30	187	379	14383	4.62095e-15	2.83264e-12	6.08821	1.36897	PAX3, FOXC1, MAF, SRF, SOX6, SP1, NOTCH3, PITX3, POGK, PXN, SOX9, ETS1, FOXP1, SOX4, RBPJ, ERG, NR2C2, MEF2A, SNAI2, CEBPA, FZD7, RARB, FOXL2, HAND2, RB1, MYC, SOX11, GATA4, GLI3, SMAD2
positive regulation of transcription, DNA-templated	GO:0045893	36	187	336	14383	4.62095e-15	2.83264e-12	8.24083	1.54893	PAX3, PTCH1, IGF1, FOXC1, COL1A1, SRF, GLI1, SP1, MYOCD, PITX3, PIM1, ASPH, SOX9, ETS1, AKT1, CAND1, SOX4, CCNA2, HDAC4, EGFR, MEF2A, CEBPA, FZD7, MECP2, PRDM16, FOXL2, RFXAP, KCNH2, HAND2, SFRP1, MYC, SOX11, MED13, GATA4, GLI3, SMAD2
signal transduction	GO:0007165	35	187	456	14383	4.62095e-15	2.83264e-12	5.90352	1.25258	CXCL12, PTCH1, RGS3, CCL2, IGF1, CXCR4, PPP2R5A, BDNF, PDE7A, GDNF, NGFR, PLCE1, CDK4, CCN2, PXN, MET, SOX9, ERBB2, IRAK4, AKT1, PRKCE, VEGFA, GJA1, ERG, EGFR, YWHAZ, STK3, FZD7, RARB, IL11, FAS, IGF1R, PTPRK, KRAS, PIK3R2
negative regulation of apoptotic process	GO:0043066	35	187	251	14383	4.62095e-15	2.83264e-12	10.7251	1.80973	IGF1, TJP1, MMP9, UCP2, TWIST1, FAIM, GDNF, SIRT1, PIM1, PTMA, HSPD1, BAG4, CD44, SOX9, GSTP1, AKT1, NAIP, VEGFA, RB1CC1, EGFR, YWHAZ, FAS, IGF1R, ADAR, MCL1, PDCD4, SOD2, HAND2, BCL2L2, SFRP1, MYC, BCL2L1, CDKN1A, GLI3, API5
heart development	GO:0007507	21	187	108	14383	7.20868e-13	3.53514e-10	14.9556	1.83678	FOXC1, FN1, TH, SRF, EDN1, PLCE1, MYOCD, PDLIM5, SOX9, ERBB2, SOX4, RBPJ, GJA1, RB1CC1, MEF2A, KCNQ1, CACNA1C, HAND2, CDKN1A, GLI3, SMAD2
positive regulation of transcription by RNA polymerase II	GO:0045944	41	187	480	14383	4.9073e-12	2.00545e-09	6.56977	1.46453	AGO1, PAX3, IGF1, FOXC1, MAF, TWIST1, SRF, GLI1, GDNF, SP1, EDN1, SIRT1, MYOCD, PITX3, MET, SOX9, ETS1, AKT1, SOX4, VEGFA, RBPJ, ERG, HDAC4, NR2C2, EGFR, MEF2A, CEBPA, RARB, IL11, MECP2, PRDM16, RFXAP, HAND2, RB1, MYC, SOX11, MED13, PIK3R2, GATA4, GLI3, SMAD2
positive regulation of cell population proliferation	GO:0008284	32	187	252	14383	1.08737e-11	2.77067e-09	9.76691	1.91284	CXCL12, IGF1, TJP1, FN1, GLI1, hsa-mir-208a, CCND1, GDNF, EDN1, SIRT1, MYOCD, CDK4, CCN2, SOX9, ETS1, ERBB2, AKT1, SOX4, VEGFA, RBPJ, HDAC4, EGFR, IL11, IGF1R, MECP2, FGFR1, SFRP1, MYC, KRAS, BCL2L1, SOX11, CDK13
regulation of ion transmembrane transport	GO:0034765	8	187	19	14383	1.12996e-11	2.77067e-09	32.385	0.833566	CACNB2, KCNE1, HCN4, HCN2, KCNJ2, KCNQ1, CACNA1C, KCNH2
regulation of transcription by RNA polymerase II	GO:0006357	33	187	413	14383	1.07035e-11	2.77067e-09	6.14571	1.38686	PAX3, RHOA, FOXC1, MAF, TWIST1, SRF, GLI1, SOX6, SP1, MYOCD, PITX3, SOX9, ZEB1, ETS1, FOXP1, VEGFA, RBPJ, ERG, NR2C2, MEF2A, CEBPA, MECP2, PRDM16, FOXL2, SOD2, RFXAP, HAND2, RB1, MYC, MED13, GATA4, GLI3, SMAD2
cell differentiation	GO:0030154	35	187	299	14383	8.08931e-12	2.77067e-09	9.00336	1.49884	RHOA, FOXC1, TWIST1, CAPRIN1, GLI1, SOX6, NOTCH3, NGFR, SIRT1, QKI, CCN2, SOX9, ZEB1, ETS1, AKT1, CAND1, SOX4, VEGFA, KIF2A, ERG, NR2C2, EGFR, MEF2A, CDC42, RARB, PRDM16, FOXL2, MCL1, EGFL7, HAND2, CDK6, SFRP1, RB1, SOX11, SMAD2
negative regulation of cell population proliferation	GO:0008285	24	187	219	14383	1.51668e-11	3.38081e-09	8.42898	1.59156	PTCH1, hsa-mir-133b, SRF, FABP3, MYOCD, SOX9, ETS1, SOX4, RBPJ, GJA1, HDAC4, PTPRJ, CEBPA, STK3, RARB, SOD2, hsa-mir-133a-1, CDK6, SFRP1, RB1, PTPRK, CDKN1A, GLI3, SMAD2
regulation of heart rate by cardiac conduction	GO:0086091	7	187	13	14383	3.54914e-11	7.25207e-09	41.4155	0.873511	CACNB2, KCNE1, HCN4, KCNJ2, KCNQ1, CACNA1C, KCNH2
skeletal system development	GO:0001501	13	187	62	14383	1.30404e-10	2.45962e-08	16.1272	1.49885	IGF1, FOXC1, MMP16, MMP9, COL1A1, EDN1, SOX9, SOX4, HDAC4, MMP14, SERP1, FGFR1, SOX11
positive regulation of gene expression	GO:0010628	26	187	271	14383	1.45819e-10	2.55391e-08	7.37925	1.70636	IGF1, FOXC1, MAF, FN1, TWIST1, SP1, MYOCD, QKI, CCN2, hsa-mir-212, SOX9, ETS1, ERBB2, AKT1, VEGFA, RBPJ, GJA1, MEF2A, CEBPA, hsa-mir-133a-1, HAND2, MYC, KRAS, SOX11, MSN, SMAD2
ion transport	GO:0006811	11	187	75	14383	3.46215e-10	5.65945e-08	11.2808	0.805473	ATP6V1B2, CACNB2, SLC8A1, KCNE1, HCN4, HCN2, KCNJ2, KCNQ1, LASP1, CACNA1C, KCNH2
regulation of cardiac muscle contraction by regulation of the release of sequestered calcium ion	GO:0010881	6	187	11	14383	4.32804e-10	6.63272e-08	41.9533	0.775245	SLC8A1, ASPH, hsa-mir-1-1, CALM3, CACNA1C, hsa-mir-133a-1
protein phosphorylation	GO:0006468	23	187	259	14383	8.2279e-10	1.18675e-07	6.83024	1.49938	CCL2, CCND1, PIM1, CDK4, CPNE3, MET, CCNB1, ERBB2, IRAK4, AKT1, PRKCE, SGK3, ERG, EGFR, YWHAZ, STK3, IGF1R, FGFR1, PIK3CA, CDK6, SGK1, CDK13, SMAD2
nervous system development	GO:0007399	18	187	163	14383	1.70894e-09	2.32796e-07	8.49362	1.47858	PAX3, FN1, BDNF, GDNF, NGFR, MET, ZEB1, ERBB2, AKT1, NAIP, VEGFA, KIF2A, HDAC4, NR2C2, MEF2A, CDC42, ACHE, SOX11
negative regulation of transcription by RNA polymerase II	GO:0000122	26	187	331	14383	2.14664e-09	2.77029e-07	6.04162	1.57416	PTCH1, FOXC1, MAF, TWIST1, CCND1, EDN1, SIRT1, MYOCD, SOX9, ZEB1, FOXP1, VEGFA, RBPJ, HDAC4, NR2C2, MEF2A, SNAI2, CEBPA, RARB, MECP2, PRDM16, RB1, MYC, SOX11, GATA4, GLI3
positive regulation of cell migration	GO:0030335	18	187	153	14383	2.42304e-09	2.97064e-07	9.04876	1.61898	CXCL12, IGF1, RHOA, CXCR4, TJP1, MMP9, COL1A1, GLI1, hsa-mir-208a, EDN1, CPNE3, ETS1, VEGFA, EGFR, SNAI2, MMP14, IGF1R, SOD2
membrane depolarization during cardiac muscle cell action potential	GO:0086012	5	187	7	14383	3.58381e-09	4.18453e-07	54.9389	0.867496	SLC8A1, HCN4, HCN2, KCNJ2, CACNA1C
apoptotic process	GO:0006915	22	187	273	14383	4.08527e-09	4.55322e-07	6.19823	1.40955	PAX3, CXCR4, FAIM, CASP9, NGFR, SIRT1, PIM1, AKT1, NAIP, PRKCE, GJA1, MEF2A, STK3, RFFL, FAS, MCL1, PDCD4, BCL2L2, SGK1, BCL2L1, PEA15, API5
response to hypoxia	GO:0001666	15	187	100	14383	4.28835e-09	4.57176e-07	11.5372	1.7217	CXCL12, RHOA, CXCR4, UCP2, TH, SRF, SLC8A1, EDN1, MYOCD, HSPD1, ETS1, VEGFA, MMP14, MECP2, SOD2
cellular response to epidermal growth factor stimulus	GO:0071364	9	187	23	14383	4.82493e-09	4.92947e-07	30.097	2.15992	FOXC1, COL1A1, BAG4, SOX9, GSTP1, ERBB2, AKT1, EGFR, SNAI2
potassium ion transmembrane transport	GO:0071805	6	187	17	14383	1.06193e-08	1.04154e-06	27.1463	0.770258	KCNE1, HCN4, HCN2, KCNJ2, KCNQ1, KCNH2
membrane repolarization during action potential	GO:0086011	4	187	4	14383	1.33426e-08	1.25831e-06	76.9144	0.832339	KCNE1, KCNJ2, KCNQ1, KCNH2
regulation of apoptotic process	GO:0042981	14	187	104	14383	2.2031e-08	2.00074e-06	10.3539	1.58605	CASP9, SIRT1, SOX9, ETS1, AKT1, GJA1, FAS, MCL1, FRS2, BCL2L2, SGK1, BCL2L1, PEA15, GLI3
potassium ion import across plasma membrane	GO:1990573	5	187	10	14383	2.68384e-08	2.35028e-06	38.4572	0.792738	HCN4, HCN2, KCNJ2, KCNQ1, KCNH2
negative regulation of delayed rectifier potassium channel activity	GO:1902260	4	187	5	14383	3.27458e-08	2.76871e-06	61.5316	0.697296	KCNE1, hsa-mir-1-1, KCNQ1, hsa-mir-133a-1
phosphorylation	GO:0016310	20	187	247	14383	3.48817e-08	2.851e-06	6.22789	1.45838	PKM, PIM1, CDK4, MET, ERBB2, IRAK4, AKT1, PRKCE, SGK3, EGFR, STK3, CALM3, IGF1R, FGFR1, PIK3CA, CDK6, SGK1, CDKN1A, SGMS2, CDK13
membrane repolarization during cardiac muscle cell action potential	GO:0086013	4	187	5	14383	5.80184e-08	4.18415e-06	61.5316	0.805288	KCNE1, KCNJ2, KCNQ1, KCNH2
neural crest cell development	GO:0014032	6	187	13	14383	5.4987e-08	4.18415e-06	35.499	1.41847	FOXC1, EDN1, SOX9, SNAI2, HAND2, SOX11
positive regulation of potassium ion transmembrane transport	GO:1901381	4	187	5	14383	5.80184e-08	4.18415e-06	61.5316	0.805288	KCNE1, KCNJ2, KCNQ1, KCNH2
positive regulation of fibroblast proliferation	GO:0048146	10	187	29	14383	5.37527e-08	4.18415e-06	26.5222	2.97598	IGF1, FN1, ANXA2, NGFR, CDK4, CCNB1, CCNA2, CDK6, MYC, CDKN1A
response to xenobiotic stimulus	GO:0009410	15	187	130	14383	6.46292e-08	4.52774e-06	8.87474	1.60391	PTCH1, RHOA, COL1A1, FABP3, ADCY1, SLC8A1, HSPD1, ABCB1, CCNB1, HDAC4, PNP, SOD2, SFRP1, CDKN1A, GATA4
negative regulation of transcription, DNA-templated	GO:0045892	19	187	237	14383	8.26405e-08	5.62873e-06	6.16614	1.44767	PTCH1, TWIST1, SOX6, SIRT1, SOX9, ZEB1, FOXP1, RBPJ, HDAC4, CEBPA, MECP2, PRDM16, FOXL2, PDCD4, SFRP1, RB1, PTPRK, GLI3, SMAD2
potassium ion transport	GO:0006813	6	187	20	14383	9.10547e-08	6.03422e-06	23.0743	0.919285	KCNE1, HCN4, HCN2, KCNJ2, KCNQ1, KCNH2
negative regulation of neuron apoptotic process	GO:0043524	11	187	75	14383	1.34327e-07	8.66761e-06	11.2808	1.45508	CCL2, RHOA, BDNF, GDNF, HSPD1, NAIP, MECP2, PIK3CA, SOD2, KRAS, BCL2L1
sodium ion transport	GO:0006814	5	187	14	14383	1.47753e-07	9.28947e-06	27.4694	0.740579	SLC8A1, HCN4, HCN2, KCNQ1, SGK1
cell migration	GO:0016477	13	187	123	14383	2.27609e-07	1.39524e-05	8.12917	1.35842	RHOA, FOXC1, CXCR4, FSCN1, ARPC5, CCN2, MET, CD44, CDC42, MMP14, FGFR1, PIK3CA, PTPRK
positive regulation of protein phosphorylation	GO:0001934	14	187	111	14383	2.68281e-07	1.56625e-05	9.70092	1.82394	MMP9, ANXA2, CCND1, SIRT1, CCN2, SOX9, ERBB2, AKT1, VEGFA, RB1CC1, EGFR, hsa-mir-1-1, FAS, KRAS
response to mechanical stimulus	GO:0009612	8	187	34	14383	2.66184e-07	1.56625e-05	18.0975	1.55328	CXCL12, PTCH1, RHOA, COL1A1, CCNB1, ETS1, MMP14, GATA4
negative regulation of gene expression	GO:0010629	17	187	181	14383	3.00409e-07	1.71031e-05	7.22401	1.67053	IGF1, EDN1, SIRT1, CCN2, hsa-mir-212, SOX9, CCNB1, FOXP1, AKT1, VEGFA, MECP2, HAND2, SFRP1, RB1, SOX11, CDKN1A, SMAD2
transmembrane transport	GO:0055085	9	187	64	14383	3.06907e-07	1.71031e-05	10.8161	1.10938	SLC8A1, HCN4, ABCG2, ABCB1, HCN2, GJA1, KCNQ1, CACNA1C, KCNH2
regulation of ventricular cardiac muscle cell membrane repolarization	GO:0060307	4	187	7	14383	3.15429e-07	1.71874e-05	43.9511	0.758569	KCNE1, KCNQ1, hsa-mir-133a-1, KCNH2
response to estradiol	GO:0032355	11	187	56	14383	3.66037e-07	1.95114e-05	15.1082	2.21932	PTCH1, COL1A1, TH, CCND1, CASP9, CCN2, GSTP1, ETS1, GJA1, CCNA2, EGFR
positive regulation of lamellipodium assembly	GO:0010592	6	187	14	14383	3.9113e-07	2.04053e-05	32.9633	1.81185	FSCN1, PLCE1, HDAC4, CDC42, PIK3CA, TWF2
neural tube formation	GO:0001841	4	187	5	14383	5.48173e-07	2.80025e-05	61.5316	1.41984	PTCH1, SOX4, STK3, SOX11
ossification	GO:0001503	9	187	42	14383	5.73314e-07	2.81153e-05	16.4817	1.89636	FOXC1, MMP16, MMP9, COL1A1, TWIST1, CCN2, SOX9, EGFR, MMP14
negative regulation of osteoblast differentiation	GO:0045668	8	187	33	14383	5.70656e-07	2.81153e-05	18.6459	1.78022	PTCH1, TWIST1, hsa-mir-208a, SOX9, HDAC4, HAND2, CDK6, SFRP1
angiogenesis	GO:0001525	13	187	125	14383	5.95227e-07	2.86176e-05	7.9991	1.45733	CCL2, FOXC1, FN1, ANXA2, SIRT1, CCN2, VEGFA, RBPJ, MMP14, YWHAZ, PIK3CA, EGFL7, HAND2
positive regulation of MAPK cascade	GO:0043410	11	187	77	14383	8.95929e-07	4.10067e-05	10.9878	1.72137	IGF1, PLCE1, ERBB2, PRKCE, VEGFA, PTPRJ, CDC42, IL11, IGF1R, FGFR1, FRS2
actin cytoskeleton organization	GO:0030036	8	187	47	14383	9.04644e-07	4.10067e-05	13.0918	1.28159	RHOA, FSCN1, ARPC5, SRF, PDLIM5, CDC42, PIK3CA, KRAS
negative regulation of vascular associated smooth muscle cell proliferation	GO:1904706	8	187	37	14383	9.19807e-07	4.10067e-05	16.6301	1.67083	RHOA, MYOCD, GSTP1, hsa-mir-1-1, PDCD4, SOD2, hsa-mir-133a-1, CDKN1A
cellular response to xenobiotic stimulus	GO:0071466	8	187	35	14383	8.82202e-07	4.10067e-05	17.5804	1.76769	CXCR4, TH, EDN1, EGFR, KCNQ1, KCNH2, RB1, MYC
positive regulation of calcium ion transmembrane transport via high voltage-gated calcium channel	GO:1904879	3	187	3	14383	9.65624e-07	4.15388e-05	76.9144	0.763081	CACNB2, G6PD, hsa-mir-1-1
regulation of heart rate	GO:0002027	5	187	16	14383	9.58625e-07	4.15388e-05	24.0358	0.929142	SLC8A1, HCN4, hsa-mir-328, KCNQ1, CALM3
negative regulation of DNA-binding transcription factor activity	GO:0043433	9	187	57	14383	1.07447e-06	4.54244e-05	12.1444	1.46559	PTCH1, hsa-mir-133b, TWIST1, SIRT1, PIM1, HDAC4, hsa-mir-1-1, HAND2, RB1
potassium ion export across plasma membrane	GO:0097623	3	187	3	14383	1.1447e-06	4.678e-05	76.9144	0.807841	KCNE1, KCNQ1, KCNH2
membrane repolarization during ventricular cardiac muscle cell action potential	GO:0098915	3	187	3	14383	1.1447e-06	4.678e-05	76.9144	0.807841	KCNE1, KCNQ1, KCNH2
sequestering of actin monomers	GO:0042989	3	187	3	14383	1.28916e-06	5.13248e-05	76.9144	0.840669	TWF1, TMSB4X, TWF2
response to organic cyclic compound	GO:0014070	11	187	68	14383	1.29777e-06	5.13248e-05	12.442	2.04752	PTCH1, TH, CCND1, CASP9, G6PD, CCN2, HSPD1, EGFR, MMP14, SFRP1, CDKN1A
cell division	GO:0051301	12	187	114	14383	1.37492e-06	5.35126e-05	8.09626	1.45045	RHOA, PPP2R2D, CCND1, CDK4, CCNB1, PRKCE, KIF2A, CCNA2, CDC42, CDK6, RB1, CDK13
calcium ion transmembrane transport	GO:0070588	5	187	19	14383	1.60191e-06	6.13732e-05	20.2406	0.848982	CACNB2, ANXA2, SLC8A1, ASPH, CACNA1C
cellular response to tumor necrosis factor	GO:0071356	9	187	70	14383	1.78299e-06	6.72599e-05	9.889	1.25149	CCL2, COL1A1, EDN1, SIRT1, BAG4, AKT1, HDAC4, CEBPA, SFRP1
intracellular signal transduction	GO:0035556	13	187	154	14383	1.90892e-06	7.09191e-05	6.49278	1.30234	ADCY1, EDN1, PLCE1, CCN2, ERBB2, IRAK4, AKT1, PRKCE, SGK3, EGFR, STK3, SGK1, SMAD2
regulation of ERK1 and ERK2 cascade	GO:0070372	6	187	21	14383	2.32186e-06	8.49732e-05	21.9756	1.52522	FN1, GSTP1, ERBB2, EGFR, YWHAZ, FRS2
regulation of gene expression	GO:0010468	14	187	132	14383	2.5014e-06	9.01975e-05	8.15759	1.84192	IGF1, SLC8A1, GDNF, NGFR, PITX3, CDK4, SOX9, FOXP1, RBPJ, MECP2, PIK3CA, CDK6, MYC, GLI3
cellular response to glucose stimulus	GO:0071333	7	187	37	14383	3.2249e-06	0.000114601	14.5514	1.36769	UCP2, TH, SRF, SOX4, IGF1R, PIK3CA, GATA4
glucose metabolic process	GO:0006006	6	187	22	14383	3.64645e-06	0.000126737	20.9767	1.56605	PGM2, G6PD, AKT1, KCNQ1, SERP1, PIK3CA
cellular response to hypoxia	GO:0071456	12	187	83	14383	3.6698e-06	0.000126737	11.1202	2.24572	TWIST1, SLC8A1, EDN1, SIRT1, CCNB1, AKT1, PRKCE, VEGFA, CCNA2, MPL, SFRP1, MYC
pentose-phosphate shunt	GO:0006098	3	187	4	14383	3.95751e-06	0.000134775	57.6858	0.771227	G6PD, TKT, PGD
cellular response to mechanical stimulus	GO:0071260	8	187	51	14383	4.02442e-06	0.000135177	12.065	1.43982	COL1A1, SOX9, AKT1, KCNJ2, GJA1, HDAC4, EGFR, FAS
prostate gland development	GO:0030850	4	187	9	14383	4.55617e-06	0.000150969	34.1842	1.08468	PTCH1, GLI1, SOX9, GLI3
sodium ion import across plasma membrane	GO:0098719	3	187	4	14383	4.8593e-06	0.000158867	57.6858	0.826295	SLC8A1, HCN4, HCN2
cardiac conduction	GO:0061337	3	187	4	14383	5.08186e-06	0.000161827	57.6858	0.838825	MEF2A, KCNQ1, CACNA1C
cytoskeleton organization	GO:0007010	6	187	34	14383	5.05166e-06	0.000161827	13.5731	1.02359	CCL2, RHOA, PLCE1, LARP4, SOX9, MSN
in utero embryonic development	GO:0001701	11	187	85	14383	5.28809e-06	0.000166236	9.95363	1.87051	PTCH1, FOXC1, TWIST1, SRF, EDN1, CCNB1, VEGFA, HAND2, BCL2L1, GLI3, SMAD2
cardiac muscle cell action potential involved in contraction	GO:0086002	3	187	4	14383	5.59441e-06	0.000173639	57.6858	0.866363	KCNE1, KCNJ2, CACNA1C
cardiac muscle contraction	GO:0060048	5	187	17	14383	5.85032e-06	0.000179312	22.6219	1.26035	CXCR4, SLC8A1, KCNQ1, PIK3CA, KCNH2
response to immobilization stress	GO:0035902	4	187	10	14383	5.92969e-06	0.000179501	30.7658	1.02102	TH, SLC8A1, PITX3, SOD2
bone development	GO:0060348	6	187	29	14383	6.36737e-06	0.0001904	15.9133	1.26904	MMP16, TWIST1, VKORC1, GJA1, MMP14, RARB
lung development	GO:0030324	9	187	55	14383	6.85403e-06	0.000202483	12.586	1.92172	GLI1, CCN2, VEGFA, EGFR, MMP14, CEBPA, YWHAZ, GLI3, SMAD2
negative regulation of myoblast proliferation	GO:2000818	3	187	5	14383	7.27985e-06	0.000212502	46.1487	0.697296	hsa-mir-133b, hsa-mir-1-1, hsa-mir-133a-1
positive regulation of cell fate commitment	GO:0010455	3	187	5	14383	7.90823e-06	0.000222885	46.1487	0.716993	hsa-mir-208a, hsa-mir-1-1, hsa-mir-133a-1
protein processing	GO:0016485	5	187	19	14383	7.83083e-06	0.000222885	20.2406	1.18051	PTCH1, MMP16, MMP14, BACE1, GLI3
muscle organ development	GO:0007517	6	187	24	14383	7.87744e-06	0.000222885	19.2286	1.62702	PAX3, IGF1, TWIST1, SOX6, SIRT1, MEF2A
cell-cell adhesion	GO:0098609	8	187	60	14383	9.26943e-06	0.00025828	10.2553	1.35863	TJP1, SRF, ANXA2, PDLIM5, CD44, SOX9, EGFR, CNN3
membrane repolarization	GO:0086009	3	187	5	14383	9.53363e-06	0.000262657	46.1487	0.763555	KCNE1, KCNQ1, KCNH2
positive regulation of cardiac muscle hypertrophy	GO:0010613	5	187	17	14383	9.82976e-06	0.000267806	22.6219	1.4048	IGF1, EDN1, TWF1, MEF2A, HAND2
positive regulation of myotube differentiation	GO:0010831	4	187	8	14383	1.04069e-05	0.000280414	38.4572	1.55258	hsa-mir-133b, hsa-mir-1-1, MMP14, hsa-mir-133a-1
sensory perception of sound	GO:0007605	6	187	33	14383	1.09026e-05	0.000290579	13.9844	1.21263	PAX3, COL1A1, TH, KCNE1, SNAI2, KCNQ1
G protein-coupled receptor signaling pathway	GO:0007186	9	187	111	14383	1.21579e-05	0.00032055	6.23631	0.980669	CXCL12, RGS3, CCL2, CXCR4, EDN1, AKT1, FZD7, CALM3, FRS2
positive regulation of epithelial cell proliferation	GO:0050679	8	187	36	14383	1.28321e-05	0.000324512	17.0921	2.48154	IGF1, TWIST1, SOX9, ERBB2, VEGFA, EGFR, SFRP1, MYC
noradrenergic neuron differentiation	GO:0003357	3	187	3	14383	1.30771e-05	0.000324512	76.9144	1.83168	SOX4, HAND2, SOX11
phosphatidylinositol 3-kinase signaling	GO:0014065	7	187	22	14383	1.2708e-05	0.000324512	24.4728	3.04734	IGF1, EDN1, ERBB2, AKT1, IGF1R, PIK3CA, PIK3R2
cellular response to growth factor stimulus	GO:0071363	8	187	39	14383	1.30387e-05	0.000324512	15.7773	2.27546	TWIST1, TH, CPNE3, ERBB2, AKT1, EGFR, TWF2, SFRP1
calcium ion import	GO:0070509	3	187	5	14383	1.31023e-05	0.000324512	46.1487	0.849888	CACNB2, SLC8A1, CACNA1C
positive regulation of cell adhesion	GO:0045785	6	187	23	14383	1.263e-05	0.000324512	20.0646	1.85745	CXCL12, RHOA, BAG4, ERBB2, VEGFA, PTPRJ
cell adhesion	GO:0007155	11	187	174	14383	1.33596e-05	0.000327577	4.86241	0.973125	CXCL12, CCL2, RHOA, FN1, CCN2, PXN, CD44, PRKCE, EGFL7, ACHE, PTPRK
cytokine-mediated signaling pathway	GO:0019221	8	187	60	14383	1.59722e-05	0.00038776	10.2553	1.46717	CCL2, CD44, IRAK4, AKT1, PTPRJ, MPL, CEBPA, KRAS
positive regulation of DNA binding	GO:0043388	5	187	20	14383	1.62529e-05	0.000390707	19.2286	1.299	IGF1, FOXC1, MMP9, MYOCD, CALM3
sympathetic nervous system development	GO:0048485	4	187	11	14383	1.74322e-05	0.000414989	27.9689	1.20264	GDNF, SOX4, HAND2, SOX11
positive regulation of smooth muscle contraction	GO:0045987	4	187	10	14383	1.76825e-05	0.000416898	30.7658	1.35163	RHOA, SRF, EDN1, MYOCD
positive regulation of cold-induced thermogenesis	GO:0120162	7	187	43	14383	1.90813e-05	0.000445594	12.521	1.53399	CXCR4, UCP2, VEGFA, GJA1, IGF1R, PRDM16, ACHE
wound healing	GO:0042060	9	187	59	14383	1.97351e-05	0.000456514	11.7327	2.04049	IGF1, FN1, COL1A1, ERBB2, EGFR, CDKN1A, GATA4, GLI3, SMAD2
regulation of cell communication by electrical coupling	GO:0010649	3	187	4	14383	2.05995e-05	0.000468839	57.6858	1.34413	SLC8A1, ASPH, GJA1
osteoblast differentiation	GO:0001649	8	187	59	14383	2.06503e-05	0.000468839	10.4291	1.54938	COL1A1, TWIST1, GLI1, FASN, AKT1, SNAI2, ADAR, SFRP1
positive regulation of protein kinase B signaling	GO:0051897	9	187	72	14383	2.10393e-05	0.000473287	9.6143	1.66194	MET, BAG4, VEGFA, EGFR, PTPRJ, STK3, IGF1R, FGFR1, PIK3CA
regulation of membrane repolarization	GO:0060306	3	187	6	14383	2.20262e-05	0.000490984	38.4572	0.803652	KCNJ2, KCNQ1, KCNH2
liver regeneration	GO:0097421	6	187	21	14383	2.2353e-05	0.000493781	21.9756	2.28341	PTCH1, UCP2, GLI1, CCND1, EGFR, GLI3
cellular response to cAMP	GO:0071320	5	187	28	14383	2.27903e-05	0.000498945	13.7347	0.963654	SLC8A1, KCNE1, HCN4, HCN2, KCNQ1
cellular response to calcium ion	GO:0071277	5	187	29	14383	2.41052e-05	0.000523062	13.2611	0.93887	ADCY1, EDN1, CPNE3, ASPH, MEF2A
positive regulation of cardiac muscle contraction	GO:0060452	3	187	5	14383	2.71634e-05	0.000582119	46.1487	1.08707	CCN2, hsa-mir-1-1, KCNQ1
negative regulation of cell cycle	GO:0045786	6	187	23	14383	2.73017e-05	0.000582119	20.0646	2.1345	ETS1, CEBPA, PDCD4, CDK6, RB1, PTPRK
cell cycle	GO:0007049	14	187	211	14383	3.13474e-05	0.000662618	5.10333	1.41738	RHOA, PPP2R2D, CCND1, PIM1, CDK4, H2AX, CCNB1, PRKCE, KIF2A, RB1CC1, CCNA2, CDK6, RB1, CDKN1A
positive regulation of stress fiber assembly	GO:0051496	6	187	32	14383	3.2023e-05	0.000665001	14.4215	1.52294	RHOA, CCN2, PXN, BAG4, CDC42, SFRP1
brain development	GO:0007420	9	187	95	14383	3.22737e-05	0.000665001	7.28663	1.31073	CXCL12, PTCH1, FOXC1, CXCR4, ADCY1, SOX6, MECP2, BCL2L2, GLI3
regulation of calcium ion transport	GO:0051924	5	187	14	14383	3.22198e-05	0.000665001	27.4694	2.26239	CXCL12, RHOA, CXCR4, SLC8A1, GJA1
positive regulation of peptidyl-serine phosphorylation	GO:0033138	8	187	45	14383	3.28713e-05	0.000671671	13.6737	2.2187	BDNF, BAG4, CD44, AKT1, VEGFA, EGFR, IL11, PIK3CA
cellular response to reactive oxygen species	GO:0034614	6	187	24	14383	3.58271e-05	0.000721925	19.2286	2.13741	MMP9, SLC8A1, PXN, AKT1, EGFR, PTPRK
ventricular cardiac muscle cell action potential	GO:0086005	3	187	7	14383	3.59196e-05	0.000721925	32.9633	0.786724	KCNE1, KCNQ1, KCNH2
spermatogenesis	GO:0007283	9	187	95	14383	3.73957e-05	0.000745481	7.28663	1.33639	GLI1, SIRT1, H2AX, SOX9, CCNB1, GJA1, NR2C2, BCL2L2, BCL2L1
dorsal/ventral pattern formation	GO:0009953	4	187	14	14383	3.96121e-05	0.000783298	21.9756	1.12643	PTCH1, GLI1, EDN1, GLI3
regulation of release of sequestered calcium ion into cytosol by sarcoplasmic reticulum	GO:0010880	3	187	8	14383	4.64974e-05	0.000912093	28.8429	0.73403	ASPH, hsa-mir-1-1, CALM3
multicellular organism aging	GO:0010259	3	187	7	14383	4.68695e-05	0.000912096	32.9633	0.860947	TH, EDN1, SERP1
regulation of catalytic activity	GO:0050790	9	187	100	14383	5.3346e-05	0.00102996	6.9223	1.32726	RGS3, MMP16, PPP2R2D, CCND1, PLCE1, CDK4, PRKCE, FRS2, SGK1
negative regulation of fibroblast apoptotic process	GO:2000270	3	187	5	14383	5.94339e-05	0.00113853	46.1487	1.41739	PIK3CA, SFRP1, API5
spinal cord motor neuron differentiation	GO:0021522	3	187	5	14383	6.57037e-05	0.00124888	46.1487	1.46652	PTCH1, SOX4, GLI3
anatomical structure morphogenesis	GO:0009653	7	187	57	14383	6.62181e-05	0.00124898	9.44563	1.38524	FOXC1, TH, PITX3, SOX4, FOXL2, SOX11, SMAD2
positive regulation of translation	GO:0045727	6	187	32	14383	6.81469e-05	0.00126588	14.4215	1.74869	RHOA, LARP4, CDK4, ERBB2, SOX4, SERP1
limb bud formation	GO:0060174	3	187	4	14383	6.77177e-05	0.00126588	57.6858	2.01174	SOX9, SOX4, SOX11
cell communication by electrical coupling involved in cardiac conduction	GO:0086064	3	187	6	14383	7.01859e-05	0.00129395	38.4572	1.19011	SLC8A1, GJA1, CACNA1C
positive regulation of cell growth	GO:0030307	7	187	42	14383	7.16921e-05	0.00131186	12.8191	1.9464	RHOA, ERBB2, AKT1, EGFR, CDC42, MMP14, SFRP1
cell-matrix adhesion	GO:0007160	6	187	41	14383	7.39892e-05	0.00134386	11.2558	1.35849	RHOA, FN1, SRF, CCN2, PXN, CD44
phosphatidylinositol-mediated signaling	GO:0048015	5	187	19	14383	7.65718e-05	0.00138055	20.2406	1.91374	IGF1, PLCE1, IGF1R, FGFR1, PIK3CA
macrophage differentiation	GO:0030225	5	187	13	14383	7.86175e-05	0.00140708	29.5825	2.99135	MMP9, SIRT1, VEGFA, CDC42, CEBPA
negative regulation of calcium ion export across plasma membrane	GO:1905913	2	187	2	14383	8.21323e-05	0.00142829	76.9144	0.697512	hsa-mir-1-1, CALM3
negative regulation of cardiac muscle cell apoptotic process	GO:0010667	4	187	23	14383	8.19792e-05	0.00142829	13.3764	0.788845	MYOCD, hsa-mir-133a-1, HAND2, GATA4
positive regulation of heart rate	GO:0010460	3	187	9	14383	8.17575e-05	0.00142829	25.6381	0.776634	EDN1, hsa-mir-1-1, KCNQ1
negative regulation of membrane repolarization during cardiac muscle cell action potential	GO:1905032	2	187	2	14383	8.21323e-05	0.00142829	76.9144	0.697512	hsa-mir-1-1, hsa-mir-133a-1
regulation of blood pressure	GO:0008217	4	187	19	14383	8.39795e-05	0.00145012	16.1925	0.976264	EDN1, KCNQ1, SOD2, SGK1
regulation of cell migration	GO:0030334	6	187	35	14383	8.69564e-05	0.00149103	13.1853	1.65948	RHOA, AKT1, SGK3, KIF2A, TMSB4X, SGK1
positive regulation of cytosolic calcium ion concentration	GO:0007204	6	187	53	14383	9.01737e-05	0.00153546	8.70729	1.07288	CXCR4, SLC8A1, EDN1, PLCE1, GJA1, CACNA1C
liver development	GO:0001889	7	187	42	14383	9.08022e-05	0.0015355	12.8191	2.02296	CCND1, MET, RB1CC1, EGFR, CEBPA, PIK3CA, KRAS
relaxation of cardiac muscle	GO:0055119	3	187	8	14383	9.38985e-05	0.00156625	28.8429	0.932028	SLC8A1, KCNJ2, PIK3CA
anatomical structure development	GO:0048856	5	187	26	14383	9.33697e-05	0.00156625	14.7912	1.41143	PAX3, ZEB1, NR2C2, EGFL7, GLI3
positive regulation of alpha-beta T cell differentiation	GO:0046638	3	187	6	14383	9.91939e-05	0.00164211	38.4572	1.33883	RHOA, PNP, GLI3
positive regulation of extrinsic apoptotic signaling pathway via death domain receptors	GO:1902043	3	187	8	14383	9.97854e-05	0.00164211	28.8429	0.951538	STK3, SFRP1, PEA15
ribose phosphate biosynthetic process	GO:0046390	2	187	2	14383	0.000106815	0.0017231	76.9144	0.795961	G6PD, TKT
pentose-phosphate shunt, oxidative branch	GO:0009051	2	187	2	14383	0.000106815	0.0017231	76.9144	0.795961	G6PD, PGD
pentose biosynthetic process	GO:0019322	2	187	2	14383	0.000106815	0.0017231	76.9144	0.795961	G6PD, PGD
epidermal cell fate specification	GO:0009957	2	187	2	14383	0.000108374	0.00173681	76.9144	0.801778	PTCH1, RBPJ
cellular response to amyloid-beta	GO:1904646	6	187	32	14383	0.000111284	0.00177187	14.4215	1.91493	IGF1, NGFR, GJA1, IGF1R, BACE1, BCL2L2
substantia nigra development	GO:0021762	4	187	16	14383	0.000118445	0.00187372	19.2286	1.29098	RHOA, G6PD, CDC42, CALM3
positive regulation of receptor-mediated endocytosis involved in cholesterol transport	GO:1905602	2	187	2	14383	0.000125482	0.00191547	76.9144	0.863092	ANXA2, LDLRAP1
positive regulation of fibroblast migration	GO:0010763	4	187	10	14383	0.00012434	0.00191547	30.7658	2.24511	SLC8A1, BAG4, AKT1, PRKCE
Notch signaling pathway	GO:0007219	6	187	35	14383	0.000123735	0.00191547	13.1853	1.7719	FOXC1, NOTCH3, SOX9, RBPJ, SNAI2, CEBPA
regulation of lamellipodium assembly	GO:0010591	3	187	6	14383	0.000125771	0.00191547	38.4572	1.45175	TWF1, CDC42, TWF2
cellular response to fibroblast growth factor stimulus	GO:0044344	4	187	18	14383	0.000122707	0.00191547	17.0921	1.14411	CCL2, COL1A1, CD44, SFRP1
central nervous system development	GO:0007417	6	187	43	14383	0.000121872	0.00191547	10.7322	1.41631	SOX6, NGFR, SOX9, GSTP1, STK3, GLI3
detection of mechanical stimulus involved in sensory perception of pain	GO:0050966	3	187	5	14383	0.000128166	0.00193989	46.1487	1.84139	CXCL12, CXCR4, BACE1
endochondral ossification	GO:0001958	4	187	15	14383	0.000129264	0.0019445	20.5105	1.41964	FOXC1, MMP16, COL1A1, MMP14
positive regulation of insulin secretion	GO:0032024	4	187	18	14383	0.000130442	0.00195026	17.0921	1.16266	PRKCE, SOX4, GJA1, SERP1
positive regulation of blood vessel endothelial cell migration	GO:0043536	7	187	41	14383	0.000133571	0.00198494	13.1317	2.2126	SP1, SIRT1, ETS1, AKT1, VEGFA, TMSB4X, FGFR1
positive regulation of transcription regulatory region DNA binding	GO:2000679	4	187	10	14383	0.000135187	0.00199687	30.7658	2.29509	IGF1, TWIST1, HAND2, RB1
animal organ regeneration	GO:0031100	6	187	23	14383	0.000137653	0.00202011	20.0646	2.87473	CXCL12, CCND1, CDK4, GSTP1, CCNA2, CDKN1A
positive regulation of vascular associated smooth muscle cell proliferation	GO:1904707	6	187	45	14383	0.000138409	0.00202011	10.2553	1.38179	IGF1, MMP9, hsa-mir-208a, EDN1, GJA1, LDLRAP1
protein transport	GO:0015031	7	187	110	14383	0.00014634	0.00211073	4.89456	0.792783	AFTPH, XPO6, COL1A1, SNX30, SERP1, NUP214, PIK3R2
biological process involved in interaction with symbiont	GO:0051702	2	187	2	14383	0.000145909	0.00211073	76.9144	0.931112	FN1, HSPD1
multicellular organism development	GO:0007275	8	187	82	14383	0.000150414	0.00215681	7.50385	1.46034	PIM1, MET, ERBB2, ERG, EGFR, IGF1R, FGFR1, CDK13
cell differentiation involved in kidney development	GO:0061005	2	187	2	14383	0.000157423	0.00224419	76.9144	0.967381	PTCH1, GLI3
heart morphogenesis	GO:0003007	5	187	28	14383	0.000167302	0.00237124	13.7347	1.47799	PTCH1, FOXC1, TH, VEGFA, HAND2
positive regulation of smooth muscle cell proliferation	GO:0048661	7	187	45	14383	0.000181787	0.00255154	11.9645	2.10571	IGF1, EDN1, FOXP1, IRAK4, AKT1, HDAC4, EGFR
cellular response to insulin stimulus	GO:0032869	7	187	52	14383	0.000182104	0.00255154	10.3539	1.80391	PKM, UCP2, SP1, CDK4, GSTP1, AKT1, PIK3R2
negative regulation of canonical Wnt signaling pathway	GO:0090090	7	187	71	14383	0.000185888	0.00258976	7.58311	1.302	GLI1, SOX9, hsa-mir-1-1, SNAI2, STK3, SFRP1, GLI3
response to morphine	GO:0043278	4	187	18	14383	0.000197701	0.00273878	17.0921	1.29754	CXCR4, PITX3, PRKCE, PEA15
positive regulation of phosphatidylinositol 3-kinase signaling	GO:0014068	7	187	50	14383	0.000201215	0.00277179	10.768	1.91267	IGF1, FN1, SIRT1, SOX9, VEGFA, IGF1R, FGFR1
response to glucose	GO:0009749	6	187	32	14383	0.000204207	0.0027973	14.4215	2.14563	RHOA, UCP2, SLC8A1, CCN2, GJA1, SMAD2
negative regulation of cardiac muscle cell differentiation	GO:2000726	3	187	9	14383	0.000214596	0.00290565	25.6381	1.07985	SOX6, FZD7, FRS2
neuron projection morphogenesis	GO:0048812	5	187	25	14383	0.000214361	0.00290565	15.3829	1.76499	RHOA, BDNF, GJA1, EGFR, SGK1
transmembrane receptor protein tyrosine kinase signaling pathway	GO:0007169	7	187	61	14383	0.000215672	0.00290565	8.82625	1.56624	BDNF, MET, ERBB2, EGFR, IGF1R, FGFR1, FRS2
negative regulation of intrinsic apoptotic signaling pathway	GO:2001243	5	187	17	14383	0.000218844	0.00293227	22.6219	2.72782	MMP9, AKT1, MCL1, BCL2L2, BCL2L1
mRNA processing	GO:0006397	5	187	53	14383	0.000220203	0.00293444	7.25608	0.797799	QKI, PTBP2, ADAR, PTBP1, CDK13
gene silencing by miRNA	GO:0035195	9	187	228	14383	0.000223375	0.00296062	3.0361	0.684345	hsa-mir-133a-2, hsa-mir-133b, hsa-mir-208a, hsa-mir-212, hsa-mir-328, hsa-mir-1-1, hsa-mir-1-2, hsa-mir-133a-1, MEG3
Wnt signaling pathway, planar cell polarity pathway	GO:0060071	4	187	19	14383	0.000231267	0.00303245	16.1925	1.27488	RHOA, CDC42, FZD7, SFRP1
body fluid secretion	GO:0007589	2	187	2	14383	0.0002304	0.00303245	76.9144	1.17189	ANXA2, EDN1
negative regulation of release of cytochrome c from mitochondria	GO:0090201	4	187	12	14383	0.000235416	0.00305418	25.6381	2.14424	IGF1, AKT1, BCL2L2, BCL2L1
establishment of epithelial cell apical/basal polarity	GO:0045198	3	187	6	14383	0.000234882	0.00305418	38.4572	1.79793	RHOA, CDC42, MSN
positive regulation of ryanodine-sensitive calcium-release channel activity	GO:0060316	2	187	3	14383	0.00024488	0.00316025	51.2763	0.69744	ASPH, CALM3
positive regulation of JNK cascade	GO:0046330	5	187	42	14383	0.00025745	0.00330507	9.15648	1.05381	CCN2, RB1CC1, CDC42, STK3, FZD7
protein export from nucleus	GO:0006611	3	187	9	14383	0.000263279	0.00334487	25.6381	1.15838	XPO6, ADAR, NUP214
cAMP-mediated signaling	GO:0019933	3	187	11	14383	0.000262126	0.00334487	20.9767	0.923371	ADCY1, PDE7A, SOX9
response to fatty acid	GO:0070542	4	187	14	14383	0.000268186	0.00337341	21.9756	1.86104	UCP2, FABP3, CCN2, SOX9
regulation of gastric acid secretion	GO:0060453	2	187	3	14383	0.000268277	0.00337341	51.2763	0.73026	KCNQ1, SGK1
positive regulation of apoptotic process	GO:0043065	12	187	183	14383	0.000279061	0.00349111	5.04357	1.54262	MMP9, CASP9, SIRT1, CDK4, HSPD1, AKT1, SOX4, STK3, RARB, FAS, FOXL2, SFRP1
negative regulation of JUN kinase activity	GO:0043508	3	187	9	14383	0.00029163	0.00362983	25.6381	1.19985	GSTP1, PDCD4, SFRP1
positive regulation of cardiac vascular smooth muscle cell differentiation	GO:2000724	2	187	3	14383	0.000295682	0.00365215	51.2763	0.76696	MYOCD, hsa-mir-1-1
muscle contraction	GO:0006936	3	187	14	14383	0.000296402	0.00365215	16.4817	0.739746	SLC8A1, HCN4, ASPH
cellular response to chemokine	GO:1990869	3	187	7	14383	0.000307374	0.00376841	32.9633	1.63623	CXCL12, RHOA, FOXC1
response to isolation stress	GO:0035900	3	187	5	14383	0.000315557	0.00383042	46.1487	2.50821	TH, SOD2, KRAS
sodium ion transmembrane transport	GO:0035725	3	187	14	14383	0.000315116	0.00383042	16.4817	0.755504	SLC8A1, HCN4, HCN2
response to amino acid	GO:0043200	4	187	13	14383	0.000319504	0.00385923	23.666	2.12131	RHOA, EDN1, CCN2, GSTP1
positive regulation of low-density lipoprotein particle clearance	GO:1905581	2	187	3	14383	0.000327751	0.00391864	51.2763	0.807841	ANXA2, LDLRAP1
chemokine-mediated signaling pathway	GO:0070098	4	187	27	14383	0.000330815	0.00391864	11.3947	0.960755	CXCL12, CCL2, FOXC1, CXCR4
regulation of potassium ion transmembrane transport	GO:1901379	2	187	3	14383	0.000327751	0.00391864	51.2763	0.807841	KCNE1, KCNH2
positive regulation of axon extension	GO:0045773	3	187	11	14383	0.000330021	0.00391864	20.9767	0.999542	FN1, SRF, TWF2
positive regulation of podosome assembly	GO:0071803	3	187	7	14383	0.000333563	0.0039322	32.9633	1.68298	RHOA, FSCN1, MSN
negative regulation of RNA splicing	GO:0033119	2	187	3	14383	0.000354674	0.00411571	51.2763	0.840669	PTBP2, PTBP1
actin filament depolymerization	GO:0030042	2	187	3	14383	0.000354674	0.00411571	51.2763	0.840669	TWF1, TWF2
regulation of cell population proliferation	GO:0042127	10	187	104	14383	0.000352085	0.00411571	7.39562	2.03043	PTCH1, SIRT1, CDK4, SOX9, SGK3, RBPJ, CEBPA, CDK6, SGK1, GLI3
response to heat	GO:0009408	4	187	16	14383	0.000355845	0.00411571	19.2286	1.72791	CXCL12, IGF1, HSPD1, AKT1
Ras protein signal transduction	GO:0007265	6	187	33	14383	0.000361692	0.0041637	13.9844	2.31307	IGF1, PLCE1, CCNA2, RB1, KRAS, CDKN1A
eyelid development in camera-type eye	GO:0061029	3	187	7	14383	0.000364764	0.00417945	32.9633	1.73569	TWIST1, SRF, SOX11
response to peptide hormone	GO:0043434	5	187	32	14383	0.000368133	0.00419843	12.0179	1.52249	CXCL12, COL1A1, TH, CCN2, GJA1
negative regulation of extrinsic apoptotic signaling pathway in absence of ligand	GO:2001240	5	187	22	14383	0.00037154	0.00421767	17.4806	2.29354	GDNF, AKT1, SNAI2, MCL1, BCL2L1
positive regulation of neuron apoptotic process	GO:0043525	6	187	39	14383	0.000375099	0.00423845	11.833	1.9445	RHOA, CASP9, PITX3, HDAC4, CDC42, BACE1
response to superoxide	GO:0000303	2	187	3	14383	0.000382641	0.00430383	51.2763	0.873498	UCP2, SOD2
smoothened signaling pathway involved in dorsal/ventral neural tube patterning	GO:0060831	2	187	3	14383	0.000386014	0.00430589	51.2763	0.877377	PTCH1, GLI3
response to lipopolysaccharide	GO:0032496	7	187	92	14383	0.000386336	0.00430589	5.85219	1.12334	TH, CASP9, EDN1, HSPD1, FOXP1, GJA1, SOD2
membrane depolarization during atrial cardiac muscle cell action potential	GO:0098912	2	187	3	14383	0.000393586	0.00434718	51.2763	0.886024	CACNB2, CACNA1C
membrane depolarization during AV node cell action potential	GO:0086045	2	187	3	14383	0.000393586	0.00434718	51.2763	0.886024	CACNB2, CACNA1C
ureteric bud development	GO:0001657	5	187	28	14383	0.000401938	0.00441952	13.7347	1.79257	FOXC1, GDNF, RARB, SFRP1, SMAD2
lens development in camera-type eye	GO:0002088	4	187	15	14383	0.000407209	0.00443654	20.5105	1.92521	MAF, PITX3, CDK4, FRS2
long-term memory	GO:0007616	4	187	19	14383	0.000408914	0.00443654	16.1925	1.48419	SRF, ADCY1, MECP2, SGK1
calcium-mediated signaling	GO:0019722	4	187	27	14383	0.00040618	0.00443654	11.3947	1.01498	CXCR4, EDN1, PLCE1, CALM3
aortic valve morphogenesis	GO:0003180	5	187	23	14383	0.000428924	0.00463313	16.7205	2.25446	TWIST1, SOX9, SNAI2, RB1, GATA4
positive regulation of cell proliferation involved in heart morphogenesis	GO:2000138	2	187	2	14383	0.000438926	0.00469966	76.9144	1.62228	SOX9, RBPJ
response to activity	GO:0014823	5	187	28	14383	0.000440832	0.00469966	13.7347	1.82981	CXCR4, TH, EDN1, HSPD1, SOD2
neuron differentiation	GO:0030182	7	187	75	14383	0.000437737	0.00469966	7.17868	1.4204	MET, ERBB2, RBPJ, FZD7, MECP2, RB1, SOX11
negative regulation of cell growth	GO:0030308	7	187	46	14383	0.000446311	0.00473747	11.7044	2.39307	SIRT1, GJA1, PTPRJ, MEG3, SFRP1, RB1, CDKN1A
mammary gland development	GO:0030879	4	187	19	14383	0.000450066	0.00475673	16.1925	1.52287	PTCH1, FASN, SOX9, GLI3
hepatocyte apoptotic process	GO:0097284	3	187	9	14383	0.000473368	0.00486999	25.6381	1.41817	STK3, RB1, BCL2L1
actin filament organization	GO:0007015	5	187	38	14383	0.000465017	0.00486999	10.1203	1.33538	RHOA, FSCN1, SRF, CDC42, TMSB4X
cytosolic calcium ion transport	GO:0060401	2	187	2	14383	0.000465699	0.00486999	76.9144	1.67156	SLC8A1, CCN2
export across plasma membrane	GO:0140115	3	187	7	14383	0.000474896	0.00486999	32.9633	1.90141	ABCG2, ABCB1, GJA1
glucose homeostasis	GO:0042593	6	187	39	14383	0.000467825	0.00486999	11.833	2.0289	PTCH1, NGFR, AKT1, SOX4, CEBPA, IGF1R
protein kinase B signaling	GO:0043491	5	187	23	14383	0.000476672	0.00486999	16.7205	2.30816	CCL2, IGF1, SOX9, AKT1, PIK3CA
negative regulation of nitric-oxide synthase biosynthetic process	GO:0051771	2	187	3	14383	0.000473594	0.00486999	51.2763	0.972839	EDN1, GSTP1
MAPK cascade	GO:0000165	7	187	71	14383	0.000472531	0.00486999	7.58311	1.52429	CCL2, EGFR, MEF2A, FGFR1, MYC, KRAS, PEA15
negative regulation of extrinsic apoptotic signaling pathway via death domain receptors	GO:1902042	4	187	20	14383	0.00048446	0.00492903	15.3829	1.46891	FAIM, RFFL, BCL2L1, PEA15
regulation of membrane potential	GO:0042391	3	187	16	14383	0.000489578	0.00496052	14.4215	0.761867	HCN4, HCN2, KCNH2
cellular response to organic cyclic compound	GO:0071407	6	187	45	14383	0.000503326	0.00507883	10.2553	1.76594	CCL2, CASP9, CCNB1, AKT1, CCNA2, CEBPA
chondrocyte proliferation	GO:0035988	3	187	5	14383	0.000509692	0.00512199	46.1487	2.96029	MMP16, CCN2, MMP14
positive regulation of sarcomere organization	GO:0060298	2	187	3	14383	0.000513792	0.00514212	51.2763	1.01374	EDN1, hsa-mir-1-1
negative regulation of cell migration	GO:0030336	7	187	80	14383	0.000516537	0.00514857	6.73001	1.36584	hsa-mir-133b, SRF, NGFR, PTPRJ, hsa-mir-133a-1, SFRP1, PTPRK
regulation of cardiac conduction	GO:1903779	2	187	4	14383	0.000521328	0.00517529	38.4572	0.721986	hsa-mir-208a, SLC8A1
neuron migration	GO:0001764	5	187	37	14383	0.000529342	0.00523366	10.3938	1.41405	CXCL12, CXCR4, TWIST1, SRF, FGFR1
epidermal growth factor receptor signaling pathway	GO:0007173	5	187	33	14383	0.00054075	0.00530367	11.6537	1.605	PLCE1, SOX9, AKT1, EGFR, PIK3CA
regulation of multicellular organism growth	GO:0040014	4	187	13	14383	0.000540703	0.00530367	23.666	2.44284	IGF1, CDK4, PIK3CA, TNKS2
ovarian follicle development	GO:0001541	5	187	19	14383	0.000556502	0.00543643	20.2406	2.95655	FOXC1, VEGFA, MMP14, FOXL2, BCL2L1
substrate adhesion-dependent cell spreading	GO:0034446	4	187	25	14383	0.000569362	0.00553998	12.3063	1.20647	RHOA, FN1, PXN, FZD7
positive regulation of protein dephosphorylation	GO:0035307	3	187	12	14383	0.000589261	0.00571094	19.2286	1.10964	PPP2R5A, CALM3, PTBP1
positive regulation of cell growth involved in cardiac muscle cell development	GO:0061051	3	187	8	14383	0.000622371	0.00600809	28.8429	1.78525	IGF1, hsa-mir-208a, EDN1
negative regulation of DNA damage response, signal transduction by p53 class mediator	GO:0043518	4	187	10	14383	0.000631559	0.00602562	30.7658	3.46228	TWIST1, SIRT1, CD44, SNAI2
positive regulation of cyclin-dependent protein serine/threonine kinase activity	GO:0045737	5	187	19	14383	0.00062928	0.00602562	20.2406	3.03931	CCND1, PIM1, CCNB1, AKT1, EGFR
inner ear development	GO:0048839	4	187	23	14383	0.000628622	0.00602562	13.3764	1.35496	MAF, CEBPA, KCNQ1, GLI3
positive regulation of cell size	GO:0045793	3	187	8	14383	0.00065056	0.00613528	28.8429	1.81296	EDN1, CDK4, RB1CC1
regulation of bicellular tight junction assembly	GO:2000810	3	187	7	14383	0.000648438	0.00613528	32.9633	2.11841	TJP1, GJA1, SNAI2
tongue development	GO:0043586	3	187	7	14383	0.000645815	0.00613528	32.9633	2.11543	EGFR, HAND2, GLI3
negative regulation of MAPK cascade	GO:0043409	4	187	24	14383	0.000660377	0.006204	12.8191	1.31187	GSTP1, SPRED1, IGF1R, PIK3R2
response to corticosterone	GO:0051412	4	187	10	14383	0.000663796	0.00621232	30.7658	3.50926	TH, CCND1, CALM3, CDKN1A
lung smooth muscle development	GO:0061145	2	187	2	14383	0.000673103	0.00624248	76.9144	2.01412	SRF, SOX9
bronchus cartilage development	GO:0060532	2	187	2	14383	0.000673103	0.00624248	76.9144	2.01412	SRF, SOX9
response to cold	GO:0009409	3	187	14	14383	0.000674657	0.00624248	16.4817	0.983191	UCP2, HSPD1, SOD2
cellular response to estradiol stimulus	GO:0071392	4	187	15	14383	0.000687284	0.00633541	20.5105	2.2169	CCNA2, EGFR, BCL2L2, SFRP1
calcium ion transport into cytosol	GO:0060402	2	187	4	14383	0.000701203	0.00643951	38.4572	0.838825	SLC8A1, CACNA1C
cell surface receptor signaling pathway	GO:0007166	6	187	63	14383	0.000709596	0.00649227	7.32518	1.3239	CCL2, EDN1, MET, ERBB2, EGFR, FZD7
regulation of cell adhesion	GO:0030155	4	187	28	14383	0.000729973	0.00665388	10.9878	1.14376	CXCR4, SRF, SOX9, PTPRJ
response to hydrogen peroxide	GO:0042542	5	187	33	14383	0.00073309	0.00665755	11.6537	1.71872	COL1A1, SLC8A1, SIRT1, HSPD1, SOD2
regulation of cellular respiration	GO:0043457	2	187	3	14383	0.000746768	0.00675673	51.2763	1.22497	PIK3CA, PRDM16
barbed-end actin filament capping	GO:0051016	2	187	4	14383	0.000784018	0.00706769	38.4572	0.88764	TWF1, TWF2
brown fat cell differentiation	GO:0050873	3	187	15	14383	0.000794399	0.00713505	15.3829	0.966074	FABP3, CEBPA, PRDM16
cellular detoxification	GO:1990748	2	187	2	14383	0.000803428	0.0071898	76.9144	2.20321	PIM1, ABCG2
negative regulation of smoothened signaling pathway	GO:0045879	3	187	9	14383	0.000814014	0.00723175	25.6381	1.71212	PTCH1, RB1, GLI3
regulation of cell growth	GO:0001558	4	187	30	14383	0.000812164	0.00723175	10.2553	1.09448	PLCE1, SGK3, RB1, SGK1
ERK1 and ERK2 cascade	GO:0070371	4	187	17	14383	0.000833523	0.00737833	18.0975	2.0326	IGF1, SOX9, YWHAZ, MYC
somatic stem cell population maintenance	GO:0035019	4	187	22	14383	0.000848437	0.00748334	13.9844	1.54187	SOX9, SOX4, RBPJ, SFRP1
branching involved in ureteric bud morphogenesis	GO:0001658	5	187	28	14383	0.000858672	0.00754049	13.7347	2.12573	PTCH1, GDNF, SOX9, MYC, GLI3
cellular response to cytokine stimulus	GO:0071345	4	187	21	14383	0.000861067	0.00754049	14.6504	1.62786	RHOA, CXCR4, hsa-mir-133a-1, LDLRAP1
cellular response to prostaglandin E stimulus	GO:0071380	3	187	8	14383	0.000887492	0.00771737	28.8429	2.02022	AKT1, PRKCE, SFRP1
positive regulation of transcription from RNA polymerase II promoter involved in myocardial precursor cell differentiation	GO:0003257	2	187	4	14383	0.000887561	0.00771737	38.4572	0.94527	SRF, MYOCD
positive regulation of vascular associated smooth muscle cell apoptotic process	GO:1905461	3	187	9	14383	0.000893344	0.00774021	25.6381	1.76863	hsa-mir-1-1, PDCD4, SOD2
detection of calcium ion	GO:0005513	2	187	5	14383	0.000898547	0.00775788	30.7658	0.736692	ASPH, CALM3
glial cell development	GO:0021782	2	187	2	14383	0.00091177	0.00784442	76.9144	2.34931	SOX4, SOX11
miRNA mediated inhibition of translation	GO:0035278	5	187	79	14383	0.000919239	0.00785357	4.868	0.725301	AGO1, hsa-mir-133b, hsa-mir-208a, hsa-mir-212, hsa-mir-1-1
cellular response to transforming growth factor beta stimulus	GO:0071560	5	187	41	14383	0.000916841	0.00785357	9.37981	1.43577	COL1A1, SOX6, EDN1, SOX9, SFRP1
regulation of smooth muscle cell differentiation	GO:0051150	2	187	4	14383	0.000933722	0.0079496	38.4572	0.969905	SRF, MYOCD
neurotransmitter biosynthetic process	GO:0042136	2	187	5	14383	0.00095226	0.00807938	30.7658	0.758719	TH, ACHE
positive regulation of cysteine-type endopeptidase activity involved in apoptotic process	GO:0043280	5	187	33	14383	0.000978358	0.00827219	11.6537	1.83501	RHOA, SIRT1, CCN2, FOXL2, MYC
response to L-ascorbic acid	GO:0033591	2	187	4	14383	0.00104734	0.00882504	38.4572	1.02814	GSTP1, SOD2
positive regulation of fat cell differentiation	GO:0045600	4	187	26	14383	0.00105556	0.00886381	11.833	1.36837	AKT1, CEBPA, STK3, SFRP1
cartilage condensation	GO:0001502	3	187	10	14383	0.00106825	0.00889962	23.0743	1.67156	SOX6, CCN2, SOX9
mitotic spindle organization	GO:0007052	3	187	15	14383	0.00107071	0.00889962	15.3829	1.07233	CCNB1, KIF2A, MECP2
positive regulation of G2/M transition of mitotic cell cycle	GO:0010971	4	187	18	14383	0.00106493	0.00889962	17.0921	2.04068	CCND1, CDK4, CCNB1, MECP2
telencephalon cell migration	GO:0022029	2	187	2	14383	0.00109634	0.00902881	76.9144	2.58003	CXCL12, CXCR4
response to ultrasound	GO:1990478	2	187	2	14383	0.00109634	0.00902881	76.9144	2.58003	CXCL12, CXCR4
response to ATP	GO:0033198	3	187	7	14383	0.0010973	0.00902881	32.9633	2.54557	SLC8A1, HSPD1, ASPH
cellular response to cGMP	GO:0071321	2	187	5	14383	0.00111624	0.00915395	30.7658	0.822484	HCN4, HCN2
response to oxidative stress	GO:0006979	6	187	51	14383	0.00113891	0.00924979	9.04876	1.81484	SIRT1, SRXN1, AKT1, EGFR, MMP14, SOD2
negative regulation of hormone secretion	GO:0046888	2	187	4	14383	0.00113925	0.00924979	38.4572	1.07304	EDN1, IL11
positive regulation of MAP kinase activity	GO:0043406	6	187	45	14383	0.00113685	0.00924979	10.2553	2.07163	EDN1, ERBB2, VEGFA, EGFR, FGFR1, KRAS
proteolysis	GO:0006508	6	187	88	14383	0.00115658	0.00935951	5.24417	1.02944	MMP16, MMP9, CASP9, MMP14, BACE1, SFRP1
response to muscle stretch	GO:0035994	3	187	11	14383	0.00116531	0.00939917	20.9767	1.54961	SLC8A1, EDN1, PIK3CA
glandular epithelial cell development	GO:0002068	2	187	4	14383	0.00118955	0.00956324	38.4572	1.09687	FASN, RARB
negative regulation of myotube differentiation	GO:0010832	3	187	8	14383	0.00120021	0.00958607	28.8429	2.24556	BDNF, MYOCD, HDAC4
muscle cell differentiation	GO:0042692	2	187	5	14383	0.00119701	0.00958607	30.7658	0.852217	MYOCD, QKI
immune response	GO:0006955	7	187	103	14383	0.00120791	0.00961624	5.22719	1.21768	CXCL12, CCL2, CXCR4, ETS1, PNP, FAS, IGF1R
tissue homeostasis	GO:0001894	3	187	10	14383	0.00122719	0.00973812	23.0743	1.75495	CCN2, SOX9, RB1
positive regulation of dopamine secretion	GO:0033603	2	187	4	14383	0.00123441	0.00976381	38.4572	1.11772	CXCL12, GDNF
positive regulation of cytokinesis	GO:0032467	3	187	15	14383	0.00124031	0.00977888	15.3829	1.12911	RHOA, PRKCE, CDC42
positive regulation of inflammatory response	GO:0050729	5	187	51	14383	0.00124676	0.00979826	7.54063	1.2247	HSPD1, ETS1, EGFR, CEBPA, PDCD4
negative regulation of cell differentiation	GO:0045596	5	187	24	14383	0.00126224	0.00985453	16.0238	2.74581	TWIST1, RBPJ, CDK6, KRAS, GLI3
RNA splicing	GO:0008380	4	187	45	14383	0.00125863	0.00985453	6.83684	0.807106	QKI, PTBP2, PTBP1, CDK13
kidney development	GO:0001822	6	187	52	14383	0.00126598	0.00985453	8.87474	1.81584	RHOA, FOXC1, CASP9, VEGFA, SOX11, GLI3
neuron projection development	GO:0031175	5	187	36	14383	0.00127295	0.00987743	10.6826	1.77622	SRF, GDNF, MECP2, RB1, PTPRK
negative regulation of intrinsic apoptotic signaling pathway in response to DNA damage	GO:1902230	3	187	11	14383	0.00128047	0.00990448	20.9767	1.60178	CXCL12, SNAI2, BCL2L1
response to ischemia	GO:0002931	5	187	33	14383	0.00129643	0.00996506	11.6537	1.95712	CASP9, HSPD1, AKT1, GJA1, BCL2L2
osteoclast development	GO:0036035	2	187	4	14383	0.0012945	0.00996506	38.4572	1.14507	ANXA2, FOXP1
positive regulation of cardiac muscle cell proliferation	GO:0060045	4	187	25	14383	0.00132741	0.0101713	12.3063	1.5195	GLI1, PIM1, CCNB1, RBPJ
negative regulation of protein kinase activity	GO:0006469	4	187	31	14383	0.00137941	0.0104878	9.92444	1.22227	GSTP1, SPRED1, AKT1, RB1
negative regulation of tumor necrosis factor-mediated signaling pathway	GO:0010804	2	187	6	14383	0.00138155	0.0104878	25.6381	0.748417	GSTP1, RFFL
astrocyte cell migration	GO:0043615	2	187	4	14383	0.00138105	0.0104878	38.4572	1.18343	CCL2, MMP14
positive regulation of sprouting angiogenesis	GO:1903672	4	187	22	14383	0.00139219	0.010536	13.9844	1.76596	PKM, TJP1, VEGFA, hsa-mir-1-1
positive regulation of filopodium assembly	GO:0051491	3	187	11	14383	0.00140128	0.0105721	20.9767	1.65342	FSCN1, SRF, CDC42
positive regulation of vasoconstriction	GO:0045907	4	187	17	14383	0.00142321	0.0107046	18.0975	2.35358	RHOA, AKT1, GJA1, EGFR
peripheral nervous system development	GO:0007422	3	187	12	14383	0.00146259	0.0109672	19.2286	1.52492	BDNF, GDNF, ERBB2
sensory perception of pain	GO:0019233	3	187	15	14383	0.00147891	0.0110558	15.3829	1.20125	CCL2, EDN1, MECP2
cell fate commitment	GO:0045165	5	187	45	14383	0.0014889	0.011063	8.54605	1.45463	SOX6, SOX9, RBPJ, GATA4, SMAD2
positive regulation of cell differentiation	GO:0045597	4	187	32	14383	0.00148646	0.011063	9.6143	1.20669	SRF, GDNF, CCN2, FGFR1
chaperone-mediated protein complex assembly	GO:0051131	2	187	6	14383	0.00150309	0.0111347	25.6381	0.781258	HSPA4, HSPD1
establishment of Golgi localization	GO:0051683	2	187	3	14383	0.00152459	0.0112599	51.2763	1.76055	CDC42, YWHAZ
cellular response to heparin	GO:0071504	2	187	3	14383	0.00157795	0.0115842	51.2763	1.79171	SOX9, SFRP1
positive regulation of mesenchymal stem cell differentiation	GO:2000741	2	187	3	14383	0.00157795	0.0115842	51.2763	1.79171	SOX6, SOX9
extracellular matrix organization	GO:0030198	5	187	55	14383	0.00158728	0.011618	6.99222	1.19667	MMP16, MMP9, COL1A1, SOX9, MMP14
regulation of synaptic vesicle exocytosis	GO:2000300	3	187	16	14383	0.00159289	0.0116243	14.4215	1.15058	ADCY1, CALM3, BACE1
regulation of cell shape	GO:0008360	5	187	54	14383	0.00162455	0.0118202	7.12171	1.22636	CCL2, RHOA, FN1, VEGFA, MSN
response to virus	GO:0009615	5	187	47	14383	0.00167065	0.0121196	8.18239	1.42725	CXCL12, CXCR4, ADAR, CDK6, BCL2L1
camera-type eye development	GO:0043010	3	187	18	14383	0.00170382	0.0123238	12.8191	1.03915	FOXC1, CACNA1C, GLI3
atrial cardiac muscle cell action potential	GO:0086014	2	187	4	14383	0.00170971	0.01233	38.4572	1.31947	GJA1, KCNQ1
positive regulation of ERK1 and ERK2 cascade	GO:0070374	8	187	118	14383	0.00172526	0.0124057	5.21454	1.46059	CCL2, IGF1, CCN2, CD44, VEGFA, EGFR, HAND2, GATA4
inositol phosphate-mediated signaling	GO:0048016	2	187	5	14383	0.00174767	0.0125075	30.7658	1.03342	EDN1, PLCE1
positive regulation of transcription initiation from RNA polymerase II promoter	GO:0060261	2	187	6	14383	0.00174962	0.0125075	25.6381	0.844169	SRF, MED13
ventricular cardiac muscle cell differentiation	GO:0055012	2	187	5	14383	0.00176617	0.0125891	30.7658	1.03899	MYOCD, RARB
positive regulation of BMP signaling pathway	GO:0030513	4	187	21	14383	0.00180684	0.0128416	14.6504	1.99596	RBPJ, SOX11, GATA4, SMAD2
response to UV-A	GO:0070141	3	187	3	14383	0.00188177	0.0132589	76.9144	10.1294	CCND1, AKT1, EGFR
positive regulation of chondrocyte differentiation	GO:0032332	3	187	11	14383	0.00187741	0.0132589	20.9767	1.83345	SOX6, SOX9, GLI3
intrinsic apoptotic signaling pathway in response to DNA damage	GO:0008630	5	187	29	14383	0.00187927	0.0132589	13.2611	2.45027	CASP9, SIRT1, MCL1, BCL2L2, BCL2L1
negative regulation of chondrocyte differentiation	GO:0032331	3	187	13	14383	0.00191828	0.0134077	17.7495	1.53769	SOX9, SNAI2, RARB
response to radiation	GO:0009314	4	187	22	14383	0.00191929	0.0134077	13.9844	1.93028	CXCL12, BACE1, SOD2, BCL2L1
hematopoietic stem cell homeostasis	GO:0061484	2	187	3	14383	0.00191749	0.0134077	51.2763	1.97913	SOX4, ADAR
trachea cartilage development	GO:0060534	2	187	4	14383	0.00193395	0.0134717	38.4572	1.40518	SRF, SOX9
commissural neuron axon guidance	GO:0071679	3	187	9	14383	0.00194373	0.0135015	25.6381	2.3252	PTCH1, GDNF, VEGFA
fatty acid transport	GO:0015908	2	187	7	14383	0.00195565	0.0135459	21.9756	0.755114	FABP3, RBP2
negative regulation of protein serine/threonine kinase activity	GO:0071901	3	187	11	14383	0.00199238	0.0137228	20.9767	1.87251	SLC8A1, AKT1, RB1
craniofacial suture morphogenesis	GO:0097094	2	187	5	14383	0.00198986	0.0137228	30.7658	1.10424	MMP16, MMP14
negative regulation of epithelial cell proliferation	GO:0050680	5	187	35	14383	0.00200554	0.0137747	10.9878	2.03349	PTCH1, SOX9, CDK6, SFRP1, RB1
negative regulation of androgen receptor signaling pathway	GO:0060766	3	187	12	14383	0.00202476	0.0138679	19.2286	1.71087	SIRT1, FOXP1, SFRP1
negative regulation of oxidative stress-induced intrinsic apoptotic signaling pathway	GO:1902176	3	187	6	14383	0.00204651	0.013939	38.4572	3.82359	SIRT1, AKT1, SOD2
positive regulation of neurogenesis	GO:0050769	3	187	17	14383	0.00204415	0.013939	13.5731	1.17796	CXCR4, FAIM, SOX11
regulation of systemic arterial blood pressure by endothelin	GO:0003100	2	187	3	14383	0.00206479	0.0140118	51.2763	2.05545	RHOA, EDN1
positive regulation of neuron differentiation	GO:0045666	5	187	47	14383	0.0020729	0.0140118	8.18239	1.50078	CXCL12, RHOA, ZEB1, FGFR1, SOX11
cardiac ventricle formation	GO:0003211	2	187	3	14383	0.00207435	0.0140118	51.2763	2.06031	SOX4, SOX11
cardiac neural crest cell migration involved in outflow tract morphogenesis	GO:0003253	2	187	2	14383	0.00210355	0.0141701	76.9144	3.59763	TWIST1, HAND2
circadian rhythm	GO:0007623	5	187	38	14383	0.00215317	0.0144646	10.1203	1.89453	ADCY1, NGFR, SIRT1, CDK4, EGFR
lacrimal gland development	GO:0032808	2	187	4	14383	0.00219043	0.0146747	38.4572	1.49756	FOXC1, SOX9
regulation of protein binding	GO:0043393	3	187	14	14383	0.00223233	0.0148741	16.4817	1.49729	HDAC4, CDC42, LDLRAP1
positive regulation of DNA-binding transcription factor activity	GO:0051091	6	187	67	14383	0.00222731	0.0148741	6.88786	1.55974	SRF, EDN1, MYOCD, AKT1, HDAC4, STK3
regulation of chondrocyte differentiation	GO:0032330	2	187	5	14383	0.00223991	0.0148842	30.7658	1.17315	MAF, CCN2
regulation of cardiac muscle contraction by calcium ion signaling	GO:0010882	2	187	6	14383	0.0022463	0.0148863	25.6381	0.959156	SLC8A1, HDAC4
dorsal aorta morphogenesis	GO:0035912	2	187	6	14383	0.00231828	0.0153219	25.6381	0.974767	SRF, RBPJ
negative regulation of autophagy	GO:0010507	5	187	28	14383	0.00233213	0.015372	13.7347	2.67684	MET, AKT1, MCL1, BCL2L1, GATA4
response to nutrient levels	GO:0031667	4	187	35	14383	0.00235459	0.0154785	8.79022	1.24819	COL1A1, TH, GSTP1, SOD2
regulation of smoothened signaling pathway	GO:0008589	2	187	7	14383	0.00239538	0.0157045	21.9756	0.837666	PTCH1, GLI1
negative regulation of anoikis	GO:2000811	4	187	15	14383	0.00240896	0.0157514	20.5105	3.13167	SNAI2, PIK3CA, MCL1, BCL2L1
positive regulation of branching involved in ureteric bud morphogenesis	GO:0090190	3	187	10	14383	0.00243206	0.0158602	23.0743	2.23555	GDNF, SOX9, VEGFA
xenobiotic transport across blood-brain barrier	GO:1990962	2	187	4	14383	0.00250821	0.0163133	38.4572	1.60514	ABCG2, ABCB1
positive regulation of kinase activity	GO:0033674	5	187	41	14383	0.00252046	0.0163497	9.37981	1.81408	MET, ERBB2, EGFR, IGF1R, FGFR1
integrin activation	GO:0033622	2	187	6	14383	0.00253636	0.0163861	25.6381	1.02071	CXCL12, FN1
positive regulation of canonical Wnt signaling pathway	GO:0090263	5	187	47	14383	0.00253945	0.0163861	8.18239	1.57403	COL1A1, SOX4, EGFR, TNKS2, SFRP1
embryonic cranial skeleton morphogenesis	GO:0048701	4	187	18	14383	0.00258277	0.0166219	17.0921	2.60903	MMP16, TWIST1, MMP14, SMAD2
negative regulation of angiogenesis	GO:0016525	5	187	72	14383	0.00259105	0.0166316	5.34128	1.01456	AGO1, FOXC1, hsa-mir-212, SPRED1, MECP2
cardiac conduction system development	GO:0003161	3	187	11	14383	0.0026156	0.0167453	20.9767	2.06304	HCN4, GJA1, CDC42
visual perception	GO:0007601	3	187	24	14383	0.00264662	0.0168559	9.6143	0.897329	CACNB2, COL1A1, TH
lipid metabolic process	GO:0006629	6	187	110	14383	0.00264128	0.0168559	4.19533	0.965935	PLCE1, G6PD, FASN, PIK3CA, LDLRAP1, SGMS2
positive regulation of actin filament polymerization	GO:0030838	3	187	16	14383	0.00265427	0.0168608	14.4215	1.37935	RHOA, BAG4, PRKCE
smoothened signaling pathway	GO:0007224	3	187	15	14383	0.00266971	0.0168715	15.3829	1.4814	PTCH1, GLI1, GLI3
G2/M transition of mitotic cell cycle	GO:0000086	4	187	23	14383	0.00266513	0.0168715	13.3764	2.0172	ABCB1, CCNA2, CALM3, CDKN1A
fibroblast growth factor receptor signaling pathway	GO:0008543	3	187	21	14383	0.0027496	0.0172872	10.9878	1.04655	CCN2, FGFR1, FRS2
cellular response to retinoic acid	GO:0071300	4	187	28	14383	0.0027437	0.0172872	10.9878	1.64861	COL1A1, SOX9, FZD7, TWF2
positive regulation of endothelial cell migration	GO:0010595	5	187	47	14383	0.00276077	0.017313	8.18239	1.60539	EDN1, ETS1, FOXP1, AKT1, VEGFA
establishment or maintenance of cell polarity	GO:0007163	3	187	18	14383	0.0027762	0.0173371	12.8191	1.23617	RHOA, FSCN1, CDC42
calcium ion transport	GO:0006816	3	187	26	14383	0.00278581	0.0173371	8.87474	0.840603	CACNB2, SLC8A1, CACNA1C
protein stabilization	GO:0050821	6	187	75	14383	0.00278117	0.0173371	6.15316	1.45139	IGF1, PIM1, HSPD1, BAG4, SOX4, STK3
amyloid precursor protein metabolic process	GO:0042982	2	187	8	14383	0.00282395	0.0174416	19.2286	0.789243	ACHE, LDLRAP1
neuromuscular process	GO:0050905	2	187	6	14383	0.00281836	0.0174416	25.6381	1.07742	KCNQ1, MECP2
positive regulation of protein sumoylation	GO:0033235	2	187	6	14383	0.00281116	0.0174416	25.6381	1.07601	UBA2, HDAC4
cell growth involved in cardiac muscle cell development	GO:0061049	2	187	8	14383	0.00285681	0.0176003	19.2286	0.793945	PDLIM5, GATA4
collagen catabolic process	GO:0030574	3	187	17	14383	0.0029062	0.0178095	13.5731	1.33542	MMP16, MMP9, MMP14
axon guidance	GO:0007411	5	187	65	14383	0.00290277	0.0178095	5.9165	1.15861	CXCL12, BDNF, NOTCH3, NGFR, GLI3
somite development	GO:0061053	2	187	7	14383	0.00291257	0.0178095	21.9756	0.925994	PTCH1, SOX11
response to wounding	GO:0009611	4	187	31	14383	0.00293141	0.0178801	9.92444	1.50824	FN1, GLI1, CCN2, ETS1
cell junction assembly	GO:0034329	2	187	3	14383	0.0030043	0.0182793	51.2763	2.49115	RHOA, CDC42
regulation of cardiac muscle cell contraction	GO:0086004	2	187	8	14383	0.00303204	0.0184024	19.2286	0.81859	KCNJ2, GATA4
negative regulation of actin filament polymerization	GO:0030837	2	187	8	14383	0.00305388	0.0184892	19.2286	0.821615	TWF1, TWF2
embryonic digestive tract morphogenesis	GO:0048557	2	187	7	14383	0.0030782	0.0185905	21.9756	0.952678	SOX11, GLI3
response to toxic substance	GO:0009636	5	187	36	14383	0.00308718	0.018599	10.6826	2.18445	SRF, CDK4, GSTP1, CCNB1, CDKN1A
regulation of ryanodine-sensitive calcium-release channel activity	GO:0060314	2	187	9	14383	0.00309768	0.0186165	17.0921	0.729857	ASPH, CALM3
response to glucocorticoid	GO:0051384	5	187	29	14383	0.00311396	0.0186686	13.2611	2.75943	RHOA, CCND1, HSPD1, KRAS, CDKN1A
regulation of cell differentiation	GO:0045595	4	187	30	14383	0.00314792	0.0188261	10.2553	1.59314	SOX9, FGFR1, PTBP1, GLI3
glial cell proliferation	GO:0014009	2	187	5	14383	0.00316211	0.018865	30.7658	1.4001	SOX4, SOX11
positive regulation of hormone secretion	GO:0046887	2	187	4	14383	0.00317783	0.0189127	38.4572	1.81247	EDN1, SOX11
negative regulation of cell-substrate adhesion	GO:0010812	3	187	14	14383	0.00319404	0.0189631	16.4817	1.7018	RHOA, COL1A1, FZD7
digestive tract development	GO:0048565	3	187	15	14383	0.00322003	0.0190713	15.3829	1.58427	MYOCD, CCNB1, RB1
regulation of actin polymerization or depolymerization	GO:0008064	2	187	4	14383	0.00327471	0.0193484	38.4572	1.84068	CXCL12, RHOA
oligodendrocyte differentiation	GO:0048709	3	187	12	14383	0.00329277	0.0194083	19.2286	2.03534	SOX9, ERBB2, GLI3
ion transmembrane transport	GO:0034220	3	187	25	14383	0.0033043	0.0194296	9.22973	0.930998	GJA1, LASP1, KCNH2
positive regulation of NIK/NF-kappaB signaling	GO:1901224	4	187	36	14383	0.00341874	0.0200544	8.54605	1.34629	RHOA, EDN1, EGFR, PDCD4
prostate epithelial cord arborization involved in prostate glandular acinus morphogenesis	GO:0060527	2	187	4	14383	0.00346976	0.0202568	38.4572	1.89631	FRS2, SFRP1
negative regulation of pri-miRNA transcription by RNA polymerase II	GO:1902894	3	187	15	14383	0.00346211	0.0202568	15.3829	1.6261	SRF, SOX9, HDAC4
response to estrogen	GO:0043627	4	187	26	14383	0.00348465	0.0202954	11.833	1.90856	CCND1, HSPD1, MMP14, GLI3
positive regulation of protein serine/threonine kinase activity	GO:0071902	4	187	31	14383	0.00363666	0.0211306	9.92444	1.60329	RHOA, PIM1, STK3, CALM3
positive regulation of DNA replication	GO:0045740	3	187	15	14383	0.00369482	0.0213764	15.3829	1.66465	GLI1, EGFR, CDC42
vascular endothelial growth factor signaling pathway	GO:0038084	3	187	12	14383	0.0036964	0.0213764	19.2286	2.12184	FOXC1, VEGFA, PIK3CA
negative regulation of G1/S transition of mitotic cell cycle	GO:2000134	5	187	37	14383	0.00378394	0.0218311	10.3938	2.22739	CCL2, hsa-mir-133b, hsa-mir-133a-1, RB1, CDKN1A
positive regulation of neuron projection development	GO:0010976	4	187	48	14383	0.00379884	0.0218656	6.40954	1.02814	hsa-mir-133b, BDNF, TWF1, TWF2
cholesterol homeostasis	GO:0042632	4	187	48	14383	0.00401079	0.0229241	6.40954	1.04419	FABP3, hsa-mir-208a, SIRT1, LDLRAP1
neuroepithelial cell differentiation	GO:0060563	2	187	5	14383	0.0040069	0.0229241	30.7658	1.58168	SOX4, SOX11
response to hyperoxia	GO:0055093	3	187	10	14383	0.00400122	0.0229241	23.0743	2.67295	COL1A1, CDK4, CDKN1A
extrinsic apoptotic signaling pathway in absence of ligand	GO:0097192	4	187	21	14383	0.00404007	0.0230378	14.6504	2.50374	FAS, MCL1, BCL2L2, BCL2L1
regulation of cardiac muscle contraction	GO:0055117	2	187	6	14383	0.00405615	0.0230758	25.6381	1.29943	HCN4, CALM3
positive regulation of intracellular protein transport	GO:0090316	2	187	7	14383	0.00407123	0.023108	21.9756	1.10021	ASPH, CDC42
protein localization to plasma membrane	GO:0072659	4	187	50	14383	0.00408731	0.0231457	6.15316	1.00639	PTCH1, CACNB2, ANXA2, BAG4
regulation of protein localization to plasma membrane	GO:1903076	2	187	6	14383	0.00413447	0.0233588	25.6381	1.31232	MMP14, LDLRAP1
lens fiber cell differentiation	GO:0070306	2	187	6	14383	0.00415626	0.0234017	25.6381	1.31589	MAF, PITX3
negative regulation of myofibroblast differentiation	GO:1904761	2	187	3	14383	0.00416115	0.0234017	51.2763	2.94635	PDCD4, RB1
transepithelial transport	GO:0070633	2	187	6	14383	0.00417552	0.0234288	25.6381	1.31903	ABCG2, ABCB1
cellular response to parathyroid hormone stimulus	GO:0071374	2	187	5	14383	0.00423417	0.0237036	30.7658	1.62737	GJA1, HDAC4
B cell differentiation	GO:0030183	4	187	32	14383	0.00425909	0.0237888	9.6143	1.62207	RBPJ, HDAC4, PTPRJ, IL11
pattern specification process	GO:0007389	3	187	20	14383	0.00433862	0.0241285	11.5372	1.29834	PTCH1, GLI3, SMAD2
forebrain radial glial cell differentiation	GO:0021861	2	187	5	14383	0.00433959	0.0241285	30.7658	1.64818	RHOA, GLI3
organ induction	GO:0001759	2	187	8	14383	0.0043714	0.0242504	19.2286	0.988363	GDNF, FRS2
lens morphogenesis in camera-type eye	GO:0002089	2	187	7	14383	0.00438495	0.0242707	21.9756	1.1432	PITX3, SOX11
cartilage development	GO:0051216	4	187	34	14383	0.00443187	0.0244454	9.04876	1.53935	SOX6, EDN1, CD44, SOX9
oligodendrocyte development	GO:0014003	2	187	10	14383	0.00443646	0.0244454	15.3829	0.785474	GSTP1, SOX11
glial cell apoptotic process	GO:0034349	2	187	4	14383	0.00449925	0.0246805	38.4572	2.16834	CASP9, RB1
cellular response to manganese ion	GO:0071287	2	187	6	14383	0.00449234	0.0246805	25.6381	1.36982	TH, BACE1
positive regulation of G1/S transition of mitotic cell cycle	GO:1900087	4	187	22	14383	0.00454472	0.0248742	13.9844	2.46268	hsa-mir-208a, CCND1, AKT1, EGFR
positive regulation of DNA repair	GO:0045739	3	187	12	14383	0.00457474	0.0249272	19.2286	2.29193	SIRT1, H2AX, EGFR
male gonad development	GO:0008584	5	187	49	14383	0.00457198	0.0249272	7.84841	1.73382	SOX9, MMP14, SFRP1, BCL2L1, GATA4
protein autophosphorylation	GO:0046777	6	187	79	14383	0.00465789	0.025324	5.8416	1.53151	PIM1, ERBB2, AKT1, EGFR, IGF1R, FGFR1
epidermis development	GO:0008544	3	187	20	14383	0.00489345	0.0265459	11.5372	1.3563	PTCH1, RBP2, CCN2
regulation of G protein-coupled receptor signaling pathway	GO:0008277	2	187	9	14383	0.00497407	0.0269237	17.0921	0.931792	RGS3, PLCE1
atrial septum primum morphogenesis	GO:0003289	2	187	4	14383	0.00498837	0.0269273	38.4572	2.2873	SOX4, GATA4
skin morphogenesis	GO:0043589	2	187	8	14383	0.00499671	0.0269273	19.2286	1.05913	COL1A1, SRF
regulation of mitotic cell cycle	GO:0007346	4	187	21	14383	0.00511127	0.0274843	14.6504	2.6787	PTCH1, SIRT1, RB1, CDKN1A
pituitary gland development	GO:0021983	3	187	17	14383	0.00514673	0.0276085	13.5731	1.64148	GLI1, ETS1, RBPJ
calcium ion homeostasis	GO:0055074	2	187	10	14383	0.00515689	0.0276085	15.3829	0.84908	SLC8A1, ASPH
regulation of heart contraction	GO:0008016	2	187	11	14383	0.00531347	0.0283848	13.9844	0.77996	TH, KCNQ1
negative regulation of keratinocyte proliferation	GO:0010839	2	187	8	14383	0.00534818	0.0285081	19.2286	1.09711	SNAI2, PTPRK
positive regulation of calcineurin-NFAT signaling cascade	GO:0070886	2	187	6	14383	0.00539078	0.0286729	25.6381	1.50543	IGF1, PTBP1
negative regulation of amyloid-beta clearance	GO:1900222	2	187	8	14383	0.00543146	0.0287193	19.2286	1.10593	SRF, MYOCD
hydrogen peroxide metabolic process	GO:0042743	2	187	3	14383	0.00545356	0.0287193	51.2763	3.38926	EGFR, SOD2
detection of temperature stimulus involved in sensory perception of pain	GO:0050965	2	187	7	14383	0.00544976	0.0287193	21.9756	1.27938	CXCL12, CXCR4
neuron maturation	GO:0042551	2	187	5	14383	0.00545807	0.0287193	30.7658	1.85594	MECP2, RB1
negative regulation of smooth muscle cell apoptotic process	GO:0034392	2	187	6	14383	0.00541694	0.0287193	25.6381	1.50921	IGF1, EDN1
negative regulation of Notch signaling pathway	GO:0045746	3	187	16	14383	0.00551273	0.0289448	14.4215	1.7958	AKT1, MMP14, EGFL7
regulation of response to DNA damage stimulus	GO:2001020	2	187	4	14383	0.00560061	0.0293434	38.4572	2.42882	CASP9, MCL1
positive regulation of peptidyl-tyrosine phosphorylation	GO:0050731	5	187	51	14383	0.00563822	0.0294147	7.54063	1.74973	IGF1, CD44, VEGFA, PTPRJ, IL11
sphingolipid metabolic process	GO:0006665	2	187	11	14383	0.00563508	0.0294147	13.9844	0.804102	TH, SGMS2
bone trabecula formation	GO:0060346	2	187	5	14383	0.00576864	0.0300312	30.7658	1.91003	COL1A1, SFRP1
positive regulation of receptor binding	GO:1900122	2	187	4	14383	0.00584305	0.0301967	38.4572	2.48287	BDNF, MMP9
response to leptin	GO:0044321	3	187	6	14383	0.00582777	0.0301967	38.4572	5.57503	CCND1, EDN1, SIRT1
social behavior	GO:0035176	3	187	15	14383	0.00583908	0.0301967	15.3829	1.96555	TH, KCNQ1, MECP2
positive regulation of calcium ion import	GO:0090280	2	187	8	14383	0.00584969	0.0301967	19.2286	1.14935	CXCL12, CCL2
cellular homeostasis	GO:0019725	2	187	4	14383	0.00587466	0.030256	38.4572	2.48984	CCL2, MCL1
positive regulation of endothelial cell proliferation	GO:0001938	5	187	44	14383	0.00588585	0.030256	8.74028	2.06433	CXCL12, SIRT1, AKT1, VEGFA, EGFL7
ventricular septum morphogenesis	GO:0060412	4	187	25	14383	0.00591603	0.0303475	12.3063	2.31687	SOX4, RBPJ, hsa-mir-1-1, SOX11
spinal cord development	GO:0021510	3	187	16	14383	0.00601068	0.0307597	14.4215	1.85349	AKT1, SOX4, SOX11
negative regulation of reactive oxygen species biosynthetic process	GO:1903427	2	187	6	14383	0.00602147	0.0307597	25.6381	1.59444	RHOA, HSPD1
regulation of translation	GO:0006417	4	187	44	14383	0.00605852	0.0308846	6.99222	1.28711	AGO1, PKM, QKI, AKT1
glutathione metabolic process	GO:0006749	2	187	12	14383	0.00609427	0.0310024	12.8191	0.764469	G6PD, GSTP1
angiogenesis involved in wound healing	GO:0060055	2	187	6	14383	0.0061438	0.0311897	25.6381	1.6112	SRF, ETS1
endocardium development	GO:0003157	2	187	4	14383	0.00618926	0.0313555	38.4572	2.5583	RBPJ, STK3
adult locomotory behavior	GO:0008344	3	187	20	14383	0.00621071	0.0313993	11.5372	1.47961	CXCL12, GDNF, MECP2
cellular response to interleukin-1	GO:0071347	4	187	44	14383	0.00622888	0.0314264	6.99222	1.29753	CCL2, EDN1, SOX9, SFRP1
positive regulation of T cell activation	GO:0050870	2	187	11	14383	0.00629872	0.0316485	13.9844	0.851993	CCL2, HSPD1
collagen fibril organization	GO:0030199	3	187	26	14383	0.00629789	0.0316485	8.87474	1.12931	FOXC1, COL1A1, ANXA2
positive regulation of mucus secretion	GO:0070257	2	187	3	14383	0.00638634	0.0320231	51.2763	3.67922	PRKCE, EGFR
insulin-like growth factor receptor signaling pathway	GO:0048009	3	187	8	14383	0.00640566	0.0320545	28.8429	4.09183	IGF1, AKT1, IGF1R
telencephalon development	GO:0021537	2	187	10	14383	0.00647356	0.0323283	15.3829	0.955507	SLC8A1, GLI3
response to ethanol	GO:0045471	5	187	58	14383	0.00659456	0.0328656	6.63056	1.59009	RHOA, TH, CCND1, G6PD, GSTP1
mitotic spindle assembly	GO:0090307	2	187	9	14383	0.00667194	0.0331838	17.0921	1.0853	RHOA, KIF2A
cellular response to amino acid starvation	GO:0034198	3	187	14	14383	0.0067465	0.0334326	16.4817	2.23273	UCP2, FAS, CDKN1A
endodermal cell differentiation	GO:0035987	3	187	17	14383	0.00674925	0.0334326	13.5731	1.81264	FN1, MMP9, MMP14
limb morphogenesis	GO:0035108	2	187	10	14383	0.00677104	0.0334729	15.3829	0.978126	PTCH1, GLI3
vasculogenesis	GO:0001570	4	187	31	14383	0.00680781	0.033587	9.92444	1.92101	MYOCD, QKI, VEGFA, EGFL7
positive regulation of smoothened signaling pathway	GO:0045880	2	187	10	14383	0.00688887	0.0339187	15.3829	0.98696	GLI1, SFRP1
positive regulation of macrophage activation	GO:0043032	2	187	10	14383	0.0069173	0.0339198	15.3829	0.989081	HSPD1, CEBPA
regulation of gene expression by genetic imprinting	GO:0006349	2	187	8	14383	0.00695445	0.0339198	19.2286	1.25761	KCNQ1, MECP2
activation-induced cell death of T cells	GO:0006924	2	187	3	14383	0.006942	0.0339198	51.2763	3.84275	AKT1, FAS
negative regulation of protein localization to plasma membrane	GO:1903077	2	187	8	14383	0.00695827	0.0339198	19.2286	1.25797	PPP2R5A, BCL2L1
response to growth factor	GO:0070848	3	187	12	14383	0.00694857	0.0339198	19.2286	2.67017	TH, AKT1, MYC
dopaminergic neuron differentiation	GO:0071542	3	187	12	14383	0.0071251	0.0346642	19.2286	2.69495	PITX3, VEGFA, SFRP1
cell-cell junction assembly	GO:0007043	2	187	10	14383	0.00721255	0.0350202	15.3829	1.01088	TJP1, FSCN1
response to electrical stimulus	GO:0051602	2	187	11	14383	0.00730424	0.0353952	13.9844	0.920345	TH, SOD2
regulation of stress-activated MAPK cascade	GO:0032872	2	187	8	14383	0.00745333	0.0360465	19.2286	1.3039	GSTP1, FAS
positive regulation of T cell migration	GO:2000406	2	187	6	14383	0.00751503	0.0361613	25.6381	1.78956	CXCL12, RHOA
hindlimb morphogenesis	GO:0035137	2	187	6	14383	0.00751649	0.0361613	25.6381	1.78974	PTCH1, TWIST1
response to hormone	GO:0009725	3	187	23	14383	0.0075286	0.0361613	10.0323	1.37094	SRF, AKT1, MMP14
embryonic digestive tract development	GO:0048566	2	187	8	14383	0.00753607	0.0361613	19.2286	1.31144	RARB, GLI3
aging	GO:0007568	6	187	86	14383	0.00759471	0.0363715	5.36612	1.55762	UCP2, CASP9, PITX3, CCN2, AKT1, SOD2
regulation of mitotic nuclear division	GO:0007088	2	187	10	14383	0.00761153	0.036381	15.3829	1.03969	CDC42, CDK13
embryonic digit morphogenesis	GO:0042733	3	187	17	14383	0.00765438	0.0365147	13.5731	1.8987	TWIST1, HAND2, GLI3
establishment of endothelial intestinal barrier	GO:0090557	2	187	10	14383	0.0076741	0.0365376	15.3829	1.04415	TJP1, FASN
regulation of signal transduction by p53 class mediator	GO:1901796	3	187	20	14383	0.00771683	0.0366699	11.5372	1.60271	AKT1, RFFL, SGK1
renal absorption	GO:0070293	1	187	1	14383	0.00908763	0.0367704	76.9144	0.697584	KCNQ1
negative regulation of blood vessel endothelial cell migration	GO:0043537	3	187	31	14383	0.00898663	0.0367704	7.44333	1.07253	hsa-mir-133b, hsa-mir-212, MECP2
epinephrine biosynthetic process	GO:0042418	1	187	1	14383	0.00908763	0.0367704	76.9144	0.697584	TH
positive regulation of ryanodine-sensitive calcium-release channel activity by adrenergic receptor signaling pathway involved in positive regulation of cardiac muscle contraction	GO:0086094	1	187	1	14383	0.00908763	0.0367704	76.9144	0.697584	hsa-mir-1-1
proton transmembrane transport	GO:1902600	2	187	15	14383	0.00839845	0.0367704	10.2553	0.7163	ATP6V1B2, UCP2
positive regulation of T cell mediated immune response to tumor cell	GO:0002842	1	187	1	14383	0.00908763	0.0367704	76.9144	0.697584	HSPD1
corticosterone secretion	GO:0035934	1	187	1	14383	0.00908763	0.0367704	76.9144	0.697584	KCNQ1
actomyosin structure organization	GO:0031032	2	187	10	14383	0.0079835	0.0367704	15.3829	1.06595	TJP1, CNN3
positive regulation of cell proliferation in midbrain	GO:1904935	1	187	1	14383	0.00908763	0.0367704	76.9144	0.697584	PITX3
aromatic amino acid family metabolic process	GO:0009072	1	187	1	14383	0.00908763	0.0367704	76.9144	0.697584	TH
positive regulation of voltage-gated potassium channel activity involved in ventricular cardiac muscle cell action potential repolarization	GO:1903762	1	187	1	14383	0.00908763	0.0367704	76.9144	0.697584	hsa-mir-1-1
regulation of DNA-binding transcription factor activity	GO:0051090	2	187	12	14383	0.00819272	0.0367704	12.8191	0.892027	SGK3, SGK1
negative regulation of protein targeting to membrane	GO:0090315	1	187	1	14383	0.00908763	0.0367704	76.9144	0.697584	KCNE1
negative regulation of cAMP-dependent protein kinase activity	GO:2000480	2	187	4	14383	0.00789072	0.0367704	38.4572	2.9038	SIRT1, hsa-mir-133a-1
isotype switching to IgG isotypes	GO:0048291	1	187	1	14383	0.00908763	0.0367704	76.9144	0.697584	HSPD1
arterial endothelial cell fate commitment	GO:0060844	1	187	1	14383	0.00908763	0.0367704	76.9144	0.697584	RBPJ
deoxyribose phosphate catabolic process	GO:0046386	1	187	1	14383	0.00908763	0.0367704	76.9144	0.697584	PGM2
apoptotic mitochondrial changes	GO:0008637	3	187	13	14383	0.00844592	0.0367704	17.7495	2.62921	HSPD1, AKT1, BCL2L1
negative regulation of cardiac conduction	GO:1903780	1	187	1	14383	0.00908763	0.0367704	76.9144	0.697584	hsa-mir-1-1
regulation of phosphatidylcholine biosynthetic process	GO:2001245	1	187	1	14383	0.00908763	0.0367704	76.9144	0.697584	FABP3
circadian sleep/wake cycle	GO:0042745	1	187	1	14383	0.00908763	0.0367704	76.9144	0.697584	TH
positive regulation of mesoderm formation	GO:1905904	1	187	1	14383	0.00908763	0.0367704	76.9144	0.697584	hsa-mir-1-1
negative regulation of lipid kinase activity	GO:0090219	1	187	1	14383	0.00908763	0.0367704	76.9144	0.697584	PPP2R5A
dopamine biosynthetic process from tyrosine	GO:0006585	1	187	1	14383	0.00908763	0.0367704	76.9144	0.697584	TH
animal organ morphogenesis	GO:0009887	5	187	77	14383	0.00826096	0.0367704	4.99444	1.25366	PAX3, PTCH1, CCL2, TH, PITX3
synapse assembly	GO:0007416	3	187	15	14383	0.00779971	0.0367704	15.3829	2.18635	BDNF, MECP2, ACHE
G1/S transition of mitotic cell cycle	GO:0000082	5	187	38	14383	0.00880481	0.0367704	10.1203	2.66299	CCND1, CDK4, CDK6, RB1, CDKN1A
response to insecticide	GO:0017085	1	187	1	14383	0.00908763	0.0367704	76.9144	0.697584	TH
negative regulation of calcium ion transmembrane transporter activity	GO:1901020	1	187	1	14383	0.00908763	0.0367704	76.9144	0.697584	CALM3
regulation of membrane depolarization during AV node cell action potential	GO:1905027	1	187	1	14383	0.00908763	0.0367704	76.9144	0.697584	hsa-mir-208a
peptidyl-glutamic acid carboxylation	GO:0017187	1	187	1	14383	0.00908763	0.0367704	76.9144	0.697584	VKORC1
regulation of inositol 1,4,5-trisphosphate-sensitive calcium-release channel activity	GO:0031585	1	187	1	14383	0.00908763	0.0367704	76.9144	0.697584	ASPH
protein import into mitochondrial intermembrane space	GO:0045041	1	187	1	14383	0.00908763	0.0367704	76.9144	0.697584	HSPD1
positive regulation of ephrin receptor signaling pathway	GO:1901189	1	187	1	14383	0.00908763	0.0367704	76.9144	0.697584	RBPJ
positive regulation of ERBB signaling pathway	GO:1901186	1	187	1	14383	0.00908763	0.0367704	76.9144	0.697584	RBPJ
negative regulation of extrinsic apoptotic signaling pathway	GO:2001237	3	187	27	14383	0.00815403	0.0367704	8.54605	1.19418	IGF1, GSTP1, RB1CC1
positive regulation of cyclic-nucleotide phosphodiesterase activity	GO:0051343	1	187	1	14383	0.00908763	0.0367704	76.9144	0.697584	CALM3
negative regulation of epidermal growth factor receptor signaling pathway involved in heart process	GO:1905283	1	187	1	14383	0.00908763	0.0367704	76.9144	0.697584	hsa-mir-133a-1
response to nicotine	GO:0035094	3	187	16	14383	0.00856588	0.0367704	14.4215	2.11201	TH, EDN1, KCNQ1
positive regulation of cardiocyte differentiation	GO:1905209	1	187	1	14383	0.00908763	0.0367704	76.9144	0.697584	hsa-mir-133a-1
cardiac muscle cell differentiation	GO:0055007	2	187	11	14383	0.00792882	0.0367704	13.9844	0.960649	MYOCD, GATA4
closure of optic fissure	GO:0061386	1	187	1	14383	0.00908763	0.0367704	76.9144	0.697584	SOX11
negative regulation of calcium ion transmembrane transport via high voltage-gated calcium channel	GO:1904878	1	187	1	14383	0.00908763	0.0367704	76.9144	0.697584	hsa-mir-328
auditory receptor cell development	GO:0060117	1	187	1	14383	0.00908763	0.0367704	76.9144	0.697584	KCNQ1
cellular response to glial cell derived neurotrophic factor	GO:1990792	1	187	1	14383	0.00908763	0.0367704	76.9144	0.697584	PITX3
stomach development	GO:0062094	1	187	1	14383	0.00908763	0.0367704	76.9144	0.697584	KCNQ1
negative regulation of cell division	GO:0051782	2	187	3	14383	0.00826476	0.0367704	51.2763	4.20958	PTCH1, MYC
blood vessel endothelial cell fate specification	GO:0097101	1	187	1	14383	0.00908763	0.0367704	76.9144	0.697584	RBPJ
modulation of chemical synaptic transmission	GO:0050804	3	187	25	14383	0.00901868	0.0367704	9.22973	1.34331	BDNF, ADCY1, BACE1
negative regulation of ERK1 and ERK2 cascade	GO:0070373	4	187	44	14383	0.00852729	0.0367704	6.99222	1.42277	hsa-mir-133b, GSTP1, SPRED1, hsa-mir-133a-1
negative regulation of gliogenesis	GO:0014014	1	187	1	14383	0.00908763	0.0367704	76.9144	0.697584	PITX3
organic substance metabolic process	GO:0071704	1	187	1	14383	0.00908763	0.0367704	76.9144	0.697584	PGM2
miRNA loading onto RISC involved in gene silencing by miRNA	GO:0035280	2	187	6	14383	0.00804813	0.0367704	25.6381	1.85483	AGO1, ADAR
regulation of RNA splicing	GO:0043484	2	187	12	14383	0.00785985	0.0367704	12.8191	0.872884	PTBP2, PTBP1
regulation of transporter activity	GO:0032409	1	187	1	14383	0.00908763	0.0367704	76.9144	0.697584	KCNQ1
negative regulation of fibroblast proliferation	GO:0048147	3	187	12	14383	0.00778351	0.0367704	19.2286	2.78432	GSTP1, SFRP1, MYC
negative regulation of membrane repolarization during atrial cardiac muscle cell action potential	GO:1905001	1	187	1	14383	0.00908763	0.0367704	76.9144	0.697584	hsa-mir-328
positive regulation of cholesterol metabolic process	GO:0090205	1	187	1	14383	0.00908763	0.0367704	76.9144	0.697584	LDLRAP1
cellular glucose homeostasis	GO:0001678	3	187	12	14383	0.00849738	0.0367704	19.2286	2.87631	NGFR, SIRT1, PIK3R2
embryonic organ development	GO:0048568	3	187	24	14383	0.00883713	0.0367704	9.6143	1.39134	PTCH1, GDNF, GLI3
ceramide phosphoethanolamine biosynthetic process	GO:1905373	1	187	1	14383	0.00908763	0.0367704	76.9144	0.697584	SGMS2
SCF complex assembly	GO:0010265	1	187	1	14383	0.00908763	0.0367704	76.9144	0.697584	CAND1
positive regulation of long-chain fatty acid import into cell	GO:0140214	1	187	1	14383	0.00908763	0.0367704	76.9144	0.697584	FABP3
glycoside metabolic process	GO:0016137	1	187	1	14383	0.00908763	0.0367704	76.9144	0.697584	TH
cardiac neural crest cell development involved in outflow tract morphogenesis	GO:0061309	2	187	4	14383	0.00797618	0.0367704	38.4572	2.92021	TWIST1, HAND2
vitamin K metabolic process	GO:0042373	1	187	1	14383	0.00908763	0.0367704	76.9144	0.697584	VKORC1
positive regulation of cardiac muscle cell differentiation	GO:2000727	2	187	10	14383	0.00875849	0.0367704	15.3829	1.11893	MYOCD, hsa-mir-1-1
positive regulation of lens epithelial cell proliferation	GO:2001111	1	187	1	14383	0.00908763	0.0367704	76.9144	0.697584	SOX11
intracellular lipid transport	GO:0032365	1	187	1	14383	0.00908763	0.0367704	76.9144	0.697584	FABP3
terpene metabolic process	GO:0042214	1	187	1	14383	0.00908763	0.0367704	76.9144	0.697584	TH
cellular response to alkaloid	GO:0071312	2	187	7	14383	0.00851801	0.0367704	21.9756	1.61468	TH, BCL2L1
regulation of gene expression, epigenetic	GO:0040029	2	187	9	14383	0.00796216	0.0367704	17.0921	1.1902	HDAC4, MECP2
membrane repolarization during atrial cardiac muscle cell action potential	GO:0098914	1	187	1	14383	0.00908763	0.0367704	76.9144	0.697584	KCNQ1
phthalate metabolic process	GO:0018963	1	187	1	14383	0.00908763	0.0367704	76.9144	0.697584	TH
establishment of protein localization to mitochondrial membrane	GO:0090151	1	187	1	14383	0.00908763	0.0367704	76.9144	0.697584	CALM3
regulation of membrane repolarization during ventricular cardiac muscle cell action potential	GO:1905024	1	187	1	14383	0.00908763	0.0367704	76.9144	0.697584	hsa-mir-133a-1
developmental process	GO:0032502	2	187	7	14383	0.00811129	0.0367704	21.9756	1.57384	TWIST1, HAND2
gastrin-induced gastric acid secretion	GO:0001698	1	187	1	14383	0.00908763	0.0367704	76.9144	0.697584	KCNQ1
reversible differentiation	GO:0090677	1	187	1	14383	0.00908763	0.0367704	76.9144	0.697584	hsa-mir-1-1
cell migration involved in coronary vasculogenesis	GO:0060980	1	187	1	14383	0.00908763	0.0367704	76.9144	0.697584	hsa-mir-1-1
negative regulation of inositol 1,4,5-trisphosphate-sensitive calcium-release channel activity	GO:0031586	1	187	1	14383	0.00908763	0.0367704	76.9144	0.697584	hsa-mir-133a-1
branching morphogenesis of an epithelial tube	GO:0048754	3	187	18	14383	0.00875255	0.0367704	12.8191	1.87756	MET, MMP14, GLI3
regulation of adenylate cyclase-inhibiting adrenergic receptor signaling pathway	GO:0071877	1	187	1	14383	0.00908763	0.0367704	76.9144	0.697584	hsa-mir-133a-1
cell-cell signaling	GO:0007267	4	187	70	14383	0.00786098	0.0367704	4.39511	0.860016	EDN1, HCN2, GJA1, GATA4
positive regulation of canonical Wnt signaling pathway involved in cardiac muscle cell fate commitment	GO:1901297	1	187	1	14383	0.00908763	0.0367704	76.9144	0.697584	RBPJ
intracellular sequestering of iron ion	GO:0006880	1	187	1	14383	0.00908763	0.0367704	76.9144	0.697584	FTL
mitochondrial unfolded protein response	GO:0034514	1	187	1	14383	0.00908763	0.0367704	76.9144	0.697584	HSPD1
regulation of kainate selective glutamate receptor activity	GO:2000312	1	187	1	14383	0.00908763	0.0367704	76.9144	0.697584	NETO2
epithelial cell differentiation	GO:0030855	3	187	23	14383	0.00828401	0.0367704	10.0323	1.4203	VEGFA, TAGLN2, CNN3
positive regulation of proton-transporting ATP synthase activity, rotational mechanism	GO:1905273	1	187	1	14383	0.00908763	0.0367704	76.9144	0.697584	TMSB4X
neuromuscular junction development	GO:0007528	2	187	8	14383	0.00921174	0.0372112	19.2286	1.4568	CACNB2, ERBB2
regulation of cyclin-dependent protein serine/threonine kinase activity	GO:0000079	4	187	28	14383	0.00929857	0.0374386	10.9878	2.34523	CCND1, CCNB1, CCNA2, CDKN1A
artery morphogenesis	GO:0048844	3	187	15	14383	0.00929283	0.0374386	15.3829	2.33317	FOXC1, VEGFA, RBPJ
positive regulation of DNA-templated transcription, initiation	GO:2000144	2	187	6	14383	0.00938072	0.0377074	25.6381	2.00992	TWIST1, CEBPA
roof of mouth development	GO:0060021	3	187	24	14383	0.00943647	0.0378694	9.6143	1.42573	TWIST1, HAND2, GLI3
chromatin remodeling	GO:0006338	4	187	48	14383	0.00949171	0.0380289	6.40954	1.34189	SOX9, HDAC4, RB1, MYC
protein homotetramerization	GO:0051289	2	187	15	14383	0.00955132	0.0382053	10.2553	0.766288	KCNJ2, SOD2
positive regulation of endothelial cell chemotaxis	GO:2001028	2	187	5	14383	0.00957609	0.038242	30.7658	2.48886	MET, TMSB4X
positive regulation of DNA methylation	GO:1905643	2	187	3	14383	0.00965132	0.0384797	51.2763	4.5666	MECP2, MYC
glyceraldehyde-3-phosphate biosynthetic process	GO:0046166	1	187	1	14383	0.0103632	0.0392746	76.9144	0.796016	TKT
acetylcholine catabolic process	GO:0006581	1	187	1	14383	0.0103632	0.0392746	76.9144	0.796016	ACHE
primary palate development	GO:1903929	1	187	1	14383	0.0103632	0.0392746	76.9144	0.796016	HAND2
negative regulation of mRNA modification	GO:0090367	1	187	1	14383	0.0103632	0.0392746	76.9144	0.796016	BAG4
negative regulation of phosphatidylinositol-3,4,5-trisphosphate 5-phosphatase activity	GO:2001145	1	187	1	14383	0.0103632	0.0392746	76.9144	0.796016	BAG4
positive regulation of semaphorin-plexin signaling pathway involved in outflow tract morphogenesis	GO:2000764	1	187	1	14383	0.0103632	0.0392746	76.9144	0.796016	HAND2
regulation of angiogenesis	GO:0045765	3	187	19	14383	0.00999154	0.0392746	12.1444	1.86251	ETS1, ERBB2, SFRP1
somitogenesis	GO:0001756	3	187	22	14383	0.0102561	0.0392746	10.4883	1.61128	FOXC1, RBPJ, SFRP1
regulation of cell cycle process	GO:0010564	2	187	4	14383	0.00987085	0.0392746	38.4572	3.26562	SOX9, SFRP1
regulation of receptor recycling	GO:0001919	1	187	1	14383	0.0103632	0.0392746	76.9144	0.796016	ACHE
ERK5 cascade	GO:0070375	1	187	1	14383	0.0103632	0.0392746	76.9144	0.796016	MEF2A
negative regulation of protein glutathionylation	GO:0010734	1	187	1	14383	0.0103632	0.0392746	76.9144	0.796016	G6PD
positive regulation of transcription from RNA polymerase II promoter involved in norepinephrine biosynthetic process	GO:2000763	1	187	1	14383	0.0103632	0.0392746	76.9144	0.796016	HAND2
response to mineralocorticoid	GO:0051385	2	187	4	14383	0.010318	0.0392746	38.4572	3.34266	CCN2, KRAS
NADPH regeneration	GO:0006740	1	187	1	14383	0.0103632	0.0392746	76.9144	0.796016	G6PD
deoxyinosine catabolic process	GO:0006149	1	187	1	14383	0.0103632	0.0392746	76.9144	0.796016	PNP
cell proliferation involved in outflow tract morphogenesis	GO:0061325	1	187	1	14383	0.0103632	0.0392746	76.9144	0.796016	HAND2
purine nucleoside metabolic process	GO:0042278	1	187	1	14383	0.0103632	0.0392746	76.9144	0.796016	PNP
negative regulation of synaptic transmission, cholinergic	GO:0032223	1	187	1	14383	0.0103632	0.0392746	76.9144	0.796016	ACHE
acetylcholine catabolic process in synaptic cleft	GO:0001507	1	187	1	14383	0.0103632	0.0392746	76.9144	0.796016	ACHE
calcium ion import across plasma membrane	GO:0098703	1	187	1	14383	0.0103632	0.0392746	76.9144	0.796016	SLC8A1
extraocular skeletal muscle development	GO:0002074	1	187	1	14383	0.0103632	0.0392746	76.9144	0.796016	FOXL2
calcium ion export	GO:1901660	1	187	1	14383	0.0103632	0.0392746	76.9144	0.796016	SLC8A1
striated muscle cell differentiation	GO:0051146	3	187	13	14383	0.00998653	0.0392746	17.7495	2.79842	AKT1, RB1, KRAS
D-gluconate catabolic process	GO:0046177	1	187	1	14383	0.0103632	0.0392746	76.9144	0.796016	PGD
IMP catabolic process	GO:0006204	1	187	1	14383	0.0103632	0.0392746	76.9144	0.796016	PNP
inosine catabolic process	GO:0006148	1	187	1	14383	0.0103632	0.0392746	76.9144	0.796016	PNP
determination of heart left/right asymmetry	GO:0061371	1	187	1	14383	0.0103632	0.0392746	76.9144	0.796016	HAND2
D-gluconate metabolic process	GO:0019521	1	187	1	14383	0.0103632	0.0392746	76.9144	0.796016	PGD
endothelial cell migration	GO:0043542	3	187	17	14383	0.0101021	0.0392746	13.5731	2.10489	RHOA, PXN, PIK3CA
relaxation of smooth muscle	GO:0044557	1	187	1	14383	0.0103632	0.0392746	76.9144	0.796016	SLC8A1
vitamin A metabolic process	GO:0006776	1	187	1	14383	0.0103632	0.0392746	76.9144	0.796016	RBP2
positive regulation of osteoblast differentiation	GO:0045669	4	187	50	14383	0.0104611	0.0395841	6.15316	1.32418	IGF1, CEBPA, SOX11, GLI3
regulation of bone mineralization	GO:0030500	2	187	9	14383	0.0105216	0.0396907	17.0921	1.37766	TWIST1, SGMS2
cell migration involved in sprouting angiogenesis	GO:0002042	3	187	13	14383	0.0105152	0.0396907	17.7495	2.85294	SRF, AKT1, VEGFA
negative regulation of peptidyl-threonine phosphorylation	GO:0010801	2	187	11	14383	0.010619	0.0399968	13.9844	1.11982	SPRED1, CALM3
cellular protein localization	GO:0034613	3	187	22	14383	0.011018	0.0413725	10.4883	1.65511	GJA1, CDC42, YWHAZ
positive regulation of smooth muscle cell differentiation	GO:0051152	2	187	6	14383	0.0110137	0.0413725	25.6381	2.18704	SIRT1, MYOCD
blood circulation	GO:0008015	2	187	12	14383	0.0112101	0.0420293	12.8191	1.05178	CXCL12, HCN4
cellular component maintenance	GO:0043954	1	187	1	14383	0.0117877	0.0423805	76.9144	0.906088	MYOCD
MyD88-dependent toll-like receptor signaling pathway	GO:0002755	2	187	13	14383	0.0114221	0.0423805	11.833	0.977035	HSPD1, IRAK4
neural plate axis specification	GO:0021997	1	187	1	14383	0.0117877	0.0423805	76.9144	0.906088	PTCH1
microtubule organizing center localization	GO:0061842	1	187	1	14383	0.0117877	0.0423805	76.9144	0.906088	ARPC5
skeletal muscle satellite cell maintenance involved in skeletal muscle regeneration	GO:0014834	2	187	5	14383	0.0115738	0.0423805	30.7658	2.75013	IGF1, FZD7
glutathione derivative biosynthetic process	GO:1901687	1	187	1	14383	0.0117877	0.0423805	76.9144	0.906088	GSTP1
cellular response to lipopolysaccharide	GO:0071222	5	187	84	14383	0.0114428	0.0423805	4.57824	1.24424	CCL2, RHOA, CDK4, GSTP1, PDCD4
postganglionic parasympathetic fiber development	GO:0021784	1	187	1	14383	0.0117877	0.0423805	76.9144	0.906088	GDNF
response to chlorate	GO:0010157	1	187	1	14383	0.0117877	0.0423805	76.9144	0.906088	PTCH1
negative regulation of cysteine-type endopeptidase activity involved in apoptotic process	GO:0043154	4	187	38	14383	0.0116319	0.0423805	8.09626	1.81838	CD44, AKT1, NAIP, VEGFA
negative regulation of endothelial cell differentiation	GO:0045602	2	187	6	14383	0.0115267	0.0423805	25.6381	2.24023	ZEB1, hsa-mir-1-1
positive regulation of transcription from RNA polymerase II promoter involved in heart development	GO:1901228	1	187	1	14383	0.0117877	0.0423805	76.9144	0.906088	MYOCD
relaxation of skeletal muscle	GO:0090076	1	187	1	14383	0.0117877	0.0423805	76.9144	0.906088	KCNJ2
negative regulation of RNA interference	GO:1900369	1	187	1	14383	0.0117877	0.0423805	76.9144	0.906088	ADAR
cell population proliferation	GO:0008283	5	187	64	14383	0.0117643	0.0423805	6.00894	1.65984	IGF1, FOXC1, AKT1, BCL2L1, SOX11
negative regulation of epidermal growth factor receptor signaling pathway	GO:0042059	2	187	7	14383	0.0114349	0.0423805	21.9756	1.88511	EGFR, PTPRJ
regulation of cell growth by extracellular stimulus	GO:0001560	1	187	1	14383	0.0117877	0.0423805	76.9144	0.906088	MYOCD
neutrophil migration	GO:1990266	1	187	1	14383	0.0117877	0.0423805	76.9144	0.906088	IRAK4
negative regulation of biosynthetic process	GO:0009890	1	187	1	14383	0.0117877	0.0423805	76.9144	0.906088	GSTP1
regulation of skeletal muscle contraction via regulation of action potential	GO:0014861	1	187	1	14383	0.0117877	0.0423805	76.9144	0.906088	KCNJ2
neural tube patterning	GO:0021532	1	187	1	14383	0.0117877	0.0423805	76.9144	0.906088	PTCH1
mitotic cell cycle phase transition	GO:0044772	3	187	14	14383	0.0116014	0.0423805	16.4817	2.73122	CCND1, CCNB1, CCNA2
heterochromatin assembly	GO:0031507	3	187	16	14383	0.0115742	0.0423805	14.4215	2.36333	SIRT1, H2AX, MECP2
platelet formation	GO:0030220	2	187	11	14383	0.0114938	0.0423805	13.9844	1.16756	SRF, CASP9
base conversion or substitution editing	GO:0016553	1	187	1	14383	0.0117877	0.0423805	76.9144	0.906088	ADAR
nitric oxide storage	GO:0035732	1	187	1	14383	0.0117877	0.0423805	76.9144	0.906088	GSTP1
somatic diversification of immune receptors via somatic mutation	GO:0002566	1	187	1	14383	0.0117877	0.0423805	76.9144	0.906088	ADAR
postsynaptic membrane organization	GO:0001941	1	187	1	14383	0.0117877	0.0423805	76.9144	0.906088	GDNF
cellular calcium ion homeostasis	GO:0006874	3	187	29	14383	0.0119279	0.0428218	7.95667	1.27781	CXCL12, SLC8A1, EDN1
embryonic skeletal system morphogenesis	GO:0048704	3	187	24	14383	0.0120761	0.0432902	9.6143	1.56376	TWIST1, SOX11, GLI3
cellular response to DNA damage stimulus	GO:0006974	8	187	155	14383	0.0121406	0.0434581	3.96978	1.54425	CCND1, CASP9, SIRT1, H2AX, FOXP1, AKT1, MYC, CDKN1A
histone H3-S10 phosphorylation involved in chromosome condensation	GO:2000775	1	187	1	14383	0.0133721	0.0452253	76.9144	1.0287	CCNB1
sagittal suture morphogenesis	GO:0060367	1	187	1	14383	0.0133721	0.0452253	76.9144	1.0287	GLI3
autophagy of peroxisome	GO:0030242	1	187	1	14383	0.0133721	0.0452253	76.9144	1.0287	RB1CC1
positive regulation of hydrogen peroxide biosynthetic process	GO:0010729	1	187	1	14383	0.0133721	0.0452253	76.9144	1.0287	SOD2
mammary gland specification	GO:0060594	1	187	1	14383	0.0133721	0.0452253	76.9144	1.0287	GLI3
cellular response to iron(III) ion	GO:0071283	1	187	1	14383	0.0133721	0.0452253	76.9144	1.0287	CCNB1
response to silicon dioxide	GO:0034021	1	187	1	14383	0.0133721	0.0452253	76.9144	1.0287	SOD2
positive regulation of cellular glucuronidation	GO:2001031	1	187	1	14383	0.0133721	0.0452253	76.9144	1.0287	PRKCE
glycophagy	GO:0061723	1	187	1	14383	0.0133721	0.0452253	76.9144	1.0287	RB1CC1
negative regulation of protein ubiquitination	GO:0031397	3	187	20	14383	0.0129622	0.0452253	11.5372	1.94543	AKT1, PRKCE, SOX4
negative regulation of membrane hyperpolarization	GO:1902631	1	187	1	14383	0.0133721	0.0452253	76.9144	1.0287	SOD2
wound healing, spreading of cells	GO:0044319	2	187	8	14383	0.0127368	0.0452253	19.2286	1.72815	RHOA, CD44
positive regulation of focal adhesion assembly	GO:0051894	3	187	20	14383	0.0126712	0.0452253	11.5372	1.92881	VEGFA, PTPRJ, SFRP1
response to magnetism	GO:0071000	1	187	1	14383	0.0133721	0.0452253	76.9144	1.0287	SOD2
regulation of actin phosphorylation	GO:0043538	1	187	1	14383	0.0133721	0.0452253	76.9144	1.0287	TWF1
atrioventricular canal development	GO:0036302	2	187	7	14383	0.0128565	0.0452253	21.9756	2.00564	RBPJ, GATA4
age-dependent response to reactive oxygen species	GO:0001315	1	187	1	14383	0.0133721	0.0452253	76.9144	1.0287	SOD2
transcription by RNA polymerase I	GO:0006360	1	187	1	14383	0.0133721	0.0452253	76.9144	1.0287	CEBPA
regulation of heart rate by hormone	GO:0003064	1	187	1	14383	0.0133721	0.0452253	76.9144	1.0287	KCNH2
positive regulation of low-density lipoprotein particle receptor binding	GO:1905597	1	187	1	14383	0.0133721	0.0452253	76.9144	1.0287	ANXA2
negative regulation of actin cytoskeleton reorganization	GO:2000250	1	187	1	14383	0.0133721	0.0452253	76.9144	1.0287	TJP1
positive regulation of vacuole organization	GO:0044090	1	187	1	14383	0.0133721	0.0452253	76.9144	1.0287	ANXA2
positive regulation of glucose import	GO:0046326	3	187	22	14383	0.0133321	0.0452253	10.4883	1.77841	IGF1, AKT1, MEF2A
lateral ganglionic eminence cell proliferation	GO:0022018	1	187	1	14383	0.0133721	0.0452253	76.9144	1.0287	GLI3
negative regulation of alpha-beta T cell differentiation	GO:0046639	1	187	1	14383	0.0133721	0.0452253	76.9144	1.0287	GLI3
positive regulation of mRNA 3'-end processing	GO:0031442	1	187	1	14383	0.0133721	0.0452253	76.9144	1.0287	CCNB1
response to DDT	GO:0046680	1	187	1	14383	0.0133721	0.0452253	76.9144	1.0287	CCNB1
developmental growth	GO:0048589	3	187	13	14383	0.0133352	0.0452253	17.7495	3.11992	SRF, GLI3, SMAD2
respiratory gaseous exchange by respiratory system	GO:0007585	2	187	12	14383	0.013347	0.0452253	12.8191	1.15347	EDN1, MECP2
myelination	GO:0042552	2	187	10	14383	0.0131088	0.0452253	15.3829	1.38388	QKI, ERBB2
nerve development	GO:0021675	2	187	8	14383	0.01272	0.0452253	19.2286	1.72695	BDNF, NGFR
negative regulation of potassium ion export across plasma membrane	GO:1903765	1	187	1	14383	0.0133721	0.0452253	76.9144	1.0287	KCNH2
acetylcholine-mediated vasodilation involved in regulation of systemic arterial blood pressure	GO:0003069	1	187	1	14383	0.0133721	0.0452253	76.9144	1.0287	SOD2
lambdoid suture morphogenesis	GO:0060366	1	187	1	14383	0.0133721	0.0452253	76.9144	1.0287	GLI3
stress fiber assembly	GO:0043149	2	187	10	14383	0.0131663	0.0452253	15.3829	1.3871	RHOA, SRF
negative regulation of I-kappaB kinase/NF-kappaB signaling	GO:0043124	3	187	25	14383	0.0127835	0.0452253	9.22973	1.53094	RHOA, SIRT1, GSTP1
regulation of chromosome condensation	GO:0060623	1	187	1	14383	0.0133721	0.0452253	76.9144	1.0287	CCNB1
anterior semicircular canal development	GO:0060873	1	187	1	14383	0.0133721	0.0452253	76.9144	1.0287	GLI3
proximal/distal pattern formation	GO:0009954	2	187	12	14383	0.0128234	0.0452253	12.8191	1.12926	GLI1, GLI3
lateral semicircular canal development	GO:0060875	1	187	1	14383	0.0133721	0.0452253	76.9144	1.0287	GLI3
nucleosome assembly	GO:0006334	2	187	15	14383	0.0134438	0.0454052	10.2553	0.917804	H2AX, SOX9
cellular response to cadmium ion	GO:0071276	3	187	17	14383	0.0134833	0.045476	13.5731	2.34641	MMP9, AKT1, EGFR
embryonic foregut morphogenesis	GO:0048617	2	187	5	14383	0.0135811	0.0457431	30.7658	2.99319	GATA4, SMAD2
hyaluronan metabolic process	GO:0030212	2	187	5	14383	0.0136349	0.0457779	30.7658	2.99947	PIM1, AKT1
negative regulation of cell death	GO:0060548	4	187	36	14383	0.0136287	0.0457779	8.54605	2.01857	RHOA, CCN2, SOX4, SOX11
cellular response to interferon-gamma	GO:0071346	3	187	38	14383	0.0136475	0.0457779	6.07219	1.01662	CCL2, EDN1, CDC42
negative regulation of bone mineralization	GO:0030502	2	187	8	14383	0.0136873	0.0457966	19.2286	1.79538	hsa-mir-208a, SOX9
cochlea development	GO:0090102	2	187	11	14383	0.0136904	0.0457966	13.9844	1.28082	CCNA2, KCNQ1
fatty acid metabolic process	GO:0006631	3	187	44	14383	0.0138913	0.0464052	5.24417	0.880223	TH, FABP3, FASN
response to food	GO:0032094	2	187	7	14383	0.0141836	0.0473171	21.9756	2.11297	G6PD, AKT1
odontogenesis of dentin-containing tooth	GO:0042475	3	187	28	14383	0.0142431	0.0474514	8.24083	1.41724	FOXC1, HAND2, GLI3
cellular oxidant detoxification	GO:0098869	2	187	15	14383	0.0143832	0.047853	10.2553	0.951326	SRXN1, GSTP1
peptidyl-tyrosine phosphorylation	GO:0018108	5	187	75	14383	0.0144889	0.0481393	5.12763	1.48608	MET, ERBB2, EGFR, IGF1R, FGFR1
cardiac right ventricle morphogenesis	GO:0003215	2	187	9	14383	0.0145098	0.0481435	17.0921	1.63308	SOX4, GATA4
mitotic cell cycle	GO:0000278	3	187	34	14383	0.0146986	0.0487039	6.78657	1.17283	PPP2R2D, CCNB1, NUP214
positive regulation of phosphorylation	GO:0042327	3	187	21	14383	0.0148022	0.048981	10.9878	1.94327	VEGFA, EGFR, FZD7
negative regulation of ectodermal cell fate specification	GO:0042666	1	187	1	14383	0.0151267	0.0489969	76.9144	1.16472	FZD7
positive regulation of hematopoietic stem cell differentiation	GO:1902038	1	187	1	14383	0.0151267	0.0489969	76.9144	1.16472	FOXC1
glomerular epithelium development	GO:0072010	1	187	1	14383	0.0151267	0.0489969	76.9144	1.16472	FOXC1
atrial septum secundum morphogenesis	GO:0003290	1	187	1	14383	0.0151267	0.0489969	76.9144	1.16472	GATA4
positive regulation of nitric-oxide synthase activity	GO:0051000	3	187	16	14383	0.0148545	0.0489969	14.4215	2.59732	AKT1, CALM3, KRAS
synaptic target recognition	GO:0008039	1	187	1	14383	0.0151267	0.0489969	76.9144	1.16472	YWHAZ
embryonic limb morphogenesis	GO:0030326	3	187	26	14383	0.0150811	0.0489969	8.87474	1.56463	PTCH1, TWIST1, GLI3
regulation of macrophage colony-stimulating factor production	GO:1901256	1	187	1	14383	0.0151267	0.0489969	76.9144	1.16472	FOXP1
axon ensheathment	GO:0008366	1	187	1	14383	0.0151267	0.0489969	76.9144	1.16472	QKI
regulation of hepatocyte proliferation	GO:2000345	1	187	1	14383	0.0151267	0.0489969	76.9144	1.16472	GLI1
regulation of synapse maturation	GO:0090128	1	187	1	14383	0.0151267	0.0489969	76.9144	1.16472	YWHAZ
regulation of defense response to bacterium	GO:1900424	1	187	1	14383	0.0151267	0.0489969	76.9144	1.16472	FOXP1
positive regulation of hematopoietic progenitor cell differentiation	GO:1901534	1	187	1	14383	0.0151267	0.0489969	76.9144	1.16472	FOXC1
cell communication	GO:0007154	2	187	12	14383	0.0150876	0.0489969	12.8191	1.23112	SLC8A1, GJA1
cellular response to glucocorticoid stimulus	GO:0071385	2	187	11	14383	0.014893	0.0489969	13.9844	1.33945	EDN1, GSTP1
negative regulation of apoptotic process involved in outflow tract morphogenesis	GO:1902257	1	187	1	14383	0.0151267	0.0489969	76.9144	1.16472	FOXC1
production of miRNAs involved in gene silencing by miRNA	GO:0035196	2	187	11	14383	0.0152346	0.0492813	13.9844	1.35572	AGO1, ADAR
mRNA transport	GO:0051028	2	187	17	14383	0.015291	0.0493987	9.04876	0.863449	QKI, NUP214
epithelial to mesenchymal transition	GO:0001837	4	187	32	14383	0.0153951	0.0496696	9.6143	2.37083	SOX9, RBPJ, SNAI2, FGFR1
branching involved in blood vessel morphogenesis	GO:0001569	3	187	19	14383	0.0154429	0.0497581	12.1444	2.19513	SRF, EDN1, VEGFA
response to calcium ion	GO:0051592	3	187	24	14383	0.0156446	0.0503418	9.6143	1.72507	CCND1, EGFR, CALM3
peptidyl-lysine deacetylation	GO:0034983	2	187	7	14383	0.0157441	0.0505959	21.9756	2.23373	SIRT1, HDAC4
myoblast differentiation	GO:0045445	2	187	9	14383	0.0158143	0.0507549	17.0921	1.70972	IGF1, RB1
lipopolysaccharide-mediated signaling pathway	GO:0031663	3	187	25	14383	0.0159013	0.0509674	9.22973	1.66329	CCL2, AKT1, PRKCE
protein import into nucleus	GO:0006606	4	187	29	14383	0.0160571	0.0513996	10.6089	2.66467	AKT1, ADAR, NUP214, CDKN1A
pre-miRNA processing	GO:0031054	2	187	10	14383	0.0161384	0.0515925	15.3829	1.54572	AGO1, ADAR
response to fluid shear stress	GO:0034405	2	187	5	14383	0.0163139	0.0520855	30.7658	3.30014	AKT1, GJA1
cell motility	GO:0048870	3	187	21	14383	0.0163433	0.0521115	10.9878	2.01813	FSCN1, ETS1, MMP14
small GTPase mediated signal transduction	GO:0007264	3	187	40	14383	0.0163686	0.0521245	5.76858	1.03345	RHOA, PLCE1, CDC42
protein folding	GO:0006457	2	187	20	14383	0.0166587	0.0529794	7.69144	0.764514	HSPD1, BAG4
positive regulation of cartilage development	GO:0061036	2	187	11	14383	0.0168481	0.0535122	13.9844	1.43055	SOX6, SOX9
translation	GO:0006412	3	187	32	14383	0.0168876	0.0535648	7.21073	1.31672	LARP4, AKT1, EGFR
protein ADP-ribosylation	GO:0006471	2	187	9	14383	0.0170293	0.0535648	17.0921	1.77866	SIRT1, TNKS2
response to salt	GO:1902074	1	187	1	14383	0.0170612	0.0535648	76.9144	1.31497	EDN1
cellular response to mineralocorticoid stimulus	GO:0071389	1	187	1	14383	0.0170612	0.0535648	76.9144	1.31497	EDN1
peptide hormone secretion	GO:0030072	1	187	1	14383	0.0170612	0.0535648	76.9144	1.31497	EDN1
protein kinase C deactivation	GO:0042313	1	187	1	14383	0.0170612	0.0535648	76.9144	1.31497	EDN1
phospholipase D-activating G protein-coupled receptor signaling pathway	GO:0031583	1	187	1	14383	0.0170612	0.0535648	76.9144	1.31497	EDN1
rhythmic excitation	GO:0043179	1	187	1	14383	0.0170612	0.0535648	76.9144	1.31497	EDN1
vein smooth muscle contraction	GO:0014826	1	187	1	14383	0.0170612	0.0535648	76.9144	1.31497	EDN1
eye photoreceptor cell development	GO:0042462	2	187	4	14383	0.0171092	0.0536468	38.4572	4.37178	TH, VEGFA
non-canonical Wnt signaling pathway	GO:0035567	2	187	17	14383	0.0171469	0.0536964	9.04876	0.9179	FZD7, SFRP1
positive regulation of protein localization to plasma membrane	GO:1903078	3	187	27	14383	0.0173444	0.0542455	8.54605	1.58691	AKT1, PRKCE, EGFR
adipose tissue development	GO:0060612	2	187	11	14383	0.017388	0.0543125	13.9844	1.45489	CDK4, PIK3CA
mitral valve morphogenesis	GO:0003183	2	187	7	14383	0.0178068	0.0549019	21.9756	2.38568	TWIST1, SOX4
phytoalexin metabolic process	GO:0052314	1	187	2	14383	0.0180917	0.0549019	38.4572	0.697512	TH
regulation of atrial cardiac muscle cell membrane repolarization	GO:0060372	1	187	2	14383	0.0180917	0.0549019	38.4572	0.697512	KCNQ1
positive regulation of hippo signaling	GO:0035332	1	187	2	14383	0.0180917	0.0549019	38.4572	0.697512	SOX11
peptidyl-amino acid modification	GO:0018193	1	187	2	14383	0.0180917	0.0549019	38.4572	0.697512	ASPH
soft palate development	GO:0060023	1	187	2	14383	0.0180917	0.0549019	38.4572	0.697512	SOX11
cellular senescence	GO:0090398	3	187	24	14383	0.0180422	0.0549019	9.6143	1.82197	SRF, H2AX, CDKN1A
response to testosterone	GO:0033574	2	187	12	14383	0.0180812	0.0549019	12.8191	1.35612	EDN1, CDK4
isoquinoline alkaloid metabolic process	GO:0033076	1	187	2	14383	0.0180917	0.0549019	38.4572	0.697512	TH
regulation of nucleocytoplasmic transport	GO:0046822	1	187	2	14383	0.0180917	0.0549019	38.4572	0.697512	NUP214
hair follicle maturation	GO:0048820	1	187	2	14383	0.0180917	0.0549019	38.4572	0.697512	RBPJ
'de novo' protein folding	GO:0006458	1	187	2	14383	0.0180917	0.0549019	38.4572	0.697512	HSPD1
catecholamine biosynthetic process	GO:0042423	1	187	2	14383	0.0180917	0.0549019	38.4572	0.697512	TH
regulation of actin cytoskeleton organization	GO:0032956	3	187	33	14383	0.0178962	0.0549019	6.99222	1.30418	RHOA, FSCN1, TWF2
aminergic neurotransmitter loading into synaptic vesicle	GO:0015842	1	187	2	14383	0.0180917	0.0549019	38.4572	0.697512	TH
sphingomyelin biosynthetic process	GO:0006686	1	187	2	14383	0.0180917	0.0549019	38.4572	0.697512	SGMS2
RNA export from nucleus	GO:0006405	1	187	2	14383	0.0180917	0.0549019	38.4572	0.697512	NUP214
carbohydrate transport	GO:0008643	2	187	6	14383	0.0176186	0.0549019	25.6381	2.80717	AKT1, PEA15
regulation of voltage-gated sodium channel activity	GO:1905150	1	187	2	14383	0.0180917	0.0549019	38.4572	0.697512	KCNQ1
response to pyrethroid	GO:0046684	1	187	2	14383	0.0180917	0.0549019	38.4572	0.697512	TH
regulation of neuron projection development	GO:0010975	3	187	18	14383	0.0177299	0.0549019	12.8191	2.45101	RHOA, AKT1, SFRP1
renal sodium ion absorption	GO:0070294	1	187	2	14383	0.0180917	0.0549019	38.4572	0.697512	SGK1
response to herbicide	GO:0009635	1	187	2	14383	0.0180917	0.0549019	38.4572	0.697512	TH
white fat cell differentiation	GO:0050872	2	187	8	14383	0.0181532	0.055016	19.2286	2.08725	SIRT1, CEBPA
inflammatory response	GO:0006954	6	187	138	14383	0.0181741	0.055016	3.34411	1.16343	CCL2, CXCR4, CD44, AKT1, NAIP, HDAC4
pentose-phosphate shunt, non-oxidative branch	GO:0009052	1	187	2	14383	0.0193559	0.055195	38.4572	0.746735	TKT
regulation of cardiac muscle cell action potential	GO:0098901	1	187	2	14383	0.0193559	0.055195	38.4572	0.746735	CALM3
negative regulation of natural killer cell chemotaxis	GO:2000502	1	187	1	14383	0.0191839	0.055195	76.9144	1.48018	CCL2
rhythmic process	GO:0048511	5	187	70	14383	0.0182581	0.055195	5.49389	1.69544	TWIST1, ADCY1, SP1, NGFR, SIRT1
negative regulation of DNA biosynthetic process	GO:2000279	2	187	4	14383	0.0193388	0.055195	38.4572	4.66874	GJA1, CDKN1A
peptidyl-aspartic acid hydroxylation	GO:0042264	1	187	2	14383	0.0193559	0.055195	38.4572	0.746735	ASPH
positive regulation of transcription via serum response element binding	GO:0010735	1	187	1	14383	0.0191839	0.055195	76.9144	1.48018	SRF
positive chemotaxis	GO:0050918	3	187	24	14383	0.0187197	0.055195	9.6143	1.84803	MET, VEGFA, PTPRJ
acetyl-CoA metabolic process	GO:0006084	1	187	1	14383	0.0191839	0.055195	76.9144	1.48018	FASN
allantoin metabolic process	GO:0000255	1	187	2	14383	0.0193559	0.055195	38.4572	0.746735	PNP
response to steroid hormone	GO:0048545	3	187	14	14383	0.0190061	0.055195	16.4817	3.29616	COL1A1, TH, CCND1
epithelial tube branching involved in lung morphogenesis	GO:0060441	2	187	7	14383	0.0193728	0.055195	21.9756	2.49607	SOX9, KRAS
deoxyadenosine catabolic process	GO:0006157	1	187	2	14383	0.0193559	0.055195	38.4572	0.746735	PNP
urate biosynthetic process	GO:0034418	1	187	2	14383	0.0193559	0.055195	38.4572	0.746735	PNP
detection of temperature stimulus	GO:0016048	1	187	2	14383	0.0193559	0.055195	38.4572	0.746735	NGFR
regulation of MAPK cascade	GO:0043408	2	187	16	14383	0.0185137	0.055195	9.6143	1.01824	SPRED1, STK3
negative regulation of ossification	GO:0030279	3	187	15	14383	0.0189529	0.055195	15.3829	3.05625	SOX9, RBPJ, SFRP1
cellular response to vitamin E	GO:0071306	1	187	1	14383	0.0191839	0.055195	76.9144	1.48018	COL1A1
regulation of thyroid hormone mediated signaling pathway	GO:0002155	1	187	2	14383	0.0193559	0.055195	38.4572	0.746735	hsa-mir-208a
positive regulation of transcription by glucose	GO:0046016	1	187	1	14383	0.0191839	0.055195	76.9144	1.48018	SRF
muscle structure development	GO:0061061	1	187	2	14383	0.0193559	0.055195	38.4572	0.746735	PDLIM5
response to organic substance	GO:0010033	5	187	43	14383	0.0190312	0.055195	8.94354	2.84969	CCND1, CDK4, HSPD1, AKT1, CDKN1A
positive regulation of apoptotic cell clearance	GO:2000427	1	187	1	14383	0.0191839	0.055195	76.9144	1.48018	CCL2
tooth mineralization	GO:0034505	1	187	1	14383	0.0191839	0.055195	76.9144	1.48018	COL1A1
cellular response to fluoride	GO:1902618	1	187	1	14383	0.0191839	0.055195	76.9144	1.48018	COL1A1
contractile actin filament bundle assembly	GO:0030038	1	187	1	14383	0.0191839	0.055195	76.9144	1.48018	SRF
purine-containing compound salvage	GO:0043101	1	187	2	14383	0.0193559	0.055195	38.4572	0.746735	PNP
purine ribonucleoside salvage	GO:0006166	1	187	2	14383	0.0193559	0.055195	38.4572	0.746735	PNP
helper T cell extravasation	GO:0035684	1	187	1	14383	0.0191839	0.055195	76.9144	1.48018	CCL2
cartilage development involved in endochondral bone morphogenesis	GO:0060351	1	187	1	14383	0.0191839	0.055195	76.9144	1.48018	COL1A1
nicotinamide riboside catabolic process	GO:0006738	1	187	2	14383	0.0193559	0.055195	38.4572	0.746735	PNP
mitochondrion distribution	GO:0048311	1	187	2	14383	0.0193559	0.055195	38.4572	0.746735	MEF2A
adrenergic receptor signaling pathway	GO:0071875	1	187	2	14383	0.0193559	0.055195	38.4572	0.746735	KCNQ1
primitive hemopoiesis	GO:0060215	1	187	2	14383	0.0193559	0.055195	38.4572	0.746735	STK3
ether lipid biosynthetic process	GO:0008611	1	187	1	14383	0.0191839	0.055195	76.9144	1.48018	FASN
activation of cysteine-type endopeptidase activity involved in apoptotic process	GO:0006919	3	187	37	14383	0.0188836	0.055195	6.23631	1.18308	CASP9, NGFR, HSPD1
regulation of high voltage-gated calcium channel activity	GO:1901841	1	187	2	14383	0.0193559	0.055195	38.4572	0.746735	CALM3
response to iron(III) ion	GO:0010041	1	187	2	14383	0.0193559	0.055195	38.4572	0.746735	G6PD
mitochondrial transmembrane transport	GO:1990542	1	187	2	14383	0.0193559	0.055195	38.4572	0.746735	UCP2
regulation of peptidyl-tyrosine phosphorylation	GO:0050730	2	187	10	14383	0.0193041	0.055195	15.3829	1.70134	PRKCE, EGFR
regulation of delayed rectifier potassium channel activity	GO:1902259	1	187	2	14383	0.0193559	0.055195	38.4572	0.746735	KCNE1
positive regulation of high voltage-gated calcium channel activity	GO:1901843	1	187	2	14383	0.0193559	0.055195	38.4572	0.746735	CACNB2
phosphatidylcholine biosynthetic process	GO:0006656	1	187	2	14383	0.0193559	0.055195	38.4572	0.746735	ACHE
regulation of water loss via skin	GO:0033561	1	187	1	14383	0.0191839	0.055195	76.9144	1.48018	SRF
epithelial structure maintenance	GO:0010669	1	187	1	14383	0.0191839	0.055195	76.9144	1.48018	SRF
activation of store-operated calcium channel activity	GO:0032237	1	187	2	14383	0.0193559	0.055195	38.4572	0.746735	ASPH
induction of synaptic vesicle exocytosis by positive regulation of presynaptic cytosolic calcium ion concentration	GO:0099703	1	187	2	14383	0.0193559	0.055195	38.4572	0.746735	CACNB2
visceral serous pericardium development	GO:0061032	1	187	2	14383	0.0193559	0.055195	38.4572	0.746735	HAND2
positive regulation of presynaptic cytosolic calcium concentration	GO:0099533	1	187	2	14383	0.0193559	0.055195	38.4572	0.746735	CACNB2
blood vessel development	GO:0001568	3	187	27	14383	0.0193813	0.055195	8.54605	1.65625	FOXC1, COL1A1, EGFL7
dAMP catabolic process	GO:0046059	1	187	2	14383	0.0193559	0.055195	38.4572	0.746735	PNP
neural tube closure	GO:0001843	3	187	39	14383	0.0194114	0.0552168	5.9165	1.13261	PTCH1, TWIST1, SFRP1
cellular response to gamma radiation	GO:0071480	3	187	19	14383	0.01944	0.0552338	12.1444	2.39797	H2AX, BCL2L1, CDKN1A
negative regulation of fibroblast growth factor receptor signaling pathway	GO:0040037	2	187	18	14383	0.0195973	0.0556165	8.54605	0.929603	NGFR, hsa-mir-1-1
response to unfolded protein	GO:0006986	2	187	20	14383	0.0197968	0.0561177	7.69144	0.838627	HSPA4, HSPD1
hematopoietic stem cell differentiation	GO:0060218	2	187	8	14383	0.0199653	0.0565298	19.2286	2.1967	SRF, SFRP1
vascular associated smooth muscle cell differentiation	GO:0035886	1	187	2	14383	0.0207676	0.0571691	38.4572	0.801778	MYOCD
positive regulation of Fc-gamma receptor signaling pathway involved in phagocytosis	GO:1905451	1	187	2	14383	0.0207676	0.0571691	38.4572	0.801778	PTPRJ
positive regulation of organ growth	GO:0046622	2	187	8	14383	0.0203509	0.0571691	19.2286	2.21944	AKT1, SERP1
negative regulation of apoptotic signaling pathway	GO:2001234	3	187	21	14383	0.0202438	0.0571691	10.9878	2.19148	BDNF, RB1, GATA4
diacylglycerol biosynthetic process	GO:0006651	1	187	2	14383	0.0206185	0.0571691	38.4572	0.795961	PLCE1
norepinephrine biosynthetic process	GO:0042421	1	187	2	14383	0.0207676	0.0571691	38.4572	0.801778	TH
dorsal aorta development	GO:0035907	1	187	2	14383	0.0206185	0.0571691	38.4572	0.795961	NGFR
mesenchymal cell proliferation	GO:0010463	1	187	2	14383	0.0206185	0.0571691	38.4572	0.795961	HAND2
positive regulation of transcription from RNA polymerase II promoter involved in smooth muscle cell differentiation	GO:2000721	1	187	2	14383	0.0207676	0.0571691	38.4572	0.801778	MYOCD
sinoatrial node development	GO:0003163	1	187	2	14383	0.0207676	0.0571691	38.4572	0.801778	HCN4
positive regulation of monooxygenase activity	GO:0032770	1	187	2	14383	0.0207676	0.0571691	38.4572	0.801778	GDNF
exit from mitosis	GO:0010458	1	187	2	14383	0.0207676	0.0571691	38.4572	0.801778	PPP2R2D
positive regulation of axon extension involved in axon guidance	GO:0048842	2	187	4	14383	0.0202424	0.0571691	38.4572	4.78492	CXCL12, VEGFA
positive regulation of synaptic transmission, glutamatergic	GO:0051968	2	187	10	14383	0.0204079	0.0571691	15.3829	1.75301	CCL2, EGFR
positive regulation of CREB transcription factor activity	GO:0032793	2	187	8	14383	0.0202851	0.0571691	19.2286	2.21557	ADCY1, VEGFA
lamellipodium organization	GO:0097581	1	187	2	14383	0.0207676	0.0571691	38.4572	0.801778	ARPC5
gastric acid secretion	GO:0001696	1	187	2	14383	0.0207676	0.0571691	38.4572	0.801778	KCNQ1
positive regulation of I-kappaB kinase/NF-kappaB signaling	GO:0043123	4	187	83	14383	0.0207739	0.0571691	3.70672	0.969242	RHOA, IRAK4, PRKCE, GJA1
keratinocyte proliferation	GO:0043616	1	187	2	14383	0.0207676	0.0571691	38.4572	0.801778	PTCH1
negative regulation of smooth muscle cell chemotaxis	GO:0071672	1	187	2	14383	0.0207676	0.0571691	38.4572	0.801778	GSTP1
skin development	GO:0043588	2	187	17	14383	0.0203701	0.0571691	9.04876	1.0068	COL1A1, NGFR
carbohydrate metabolic process	GO:0005975	3	187	35	14383	0.020422	0.0571691	6.59267	1.29142	PGM2, G6PD, AKT1
adenosine to inosine editing	GO:0006382	1	187	2	14383	0.0207676	0.0571691	38.4572	0.801778	ADAR
negative regulation of leukocyte proliferation	GO:0070664	1	187	2	14383	0.0207676	0.0571691	38.4572	0.801778	GSTP1
regulation of lymphocyte migration	GO:2000401	1	187	2	14383	0.0207676	0.0571691	38.4572	0.801778	MSN
positive regulation of angiogenesis	GO:0045766	6	187	101	14383	0.0211085	0.0580246	4.56917	1.66202	TWIST1, SP1, SIRT1, ETS1, VEGFA, GATA4
protein sumoylation	GO:0016925	2	187	16	14383	0.0211687	0.0580599	9.6143	1.09435	UBA2, HDAC4
protein ubiquitination	GO:0016567	5	187	110	14383	0.0211569	0.0580599	3.49611	1.10677	SIRT1, AKT1, CAND1, CDC42, RFFL
regulation of cytokinesis	GO:0032465	2	187	14	14383	0.0212964	0.0583449	10.9878	1.26096	CALM3, BCL2L1
negative regulation of Wnt signaling pathway involved in dorsal/ventral axis specification	GO:2000054	1	187	1	14383	0.0215016	0.0584863	76.9144	1.66097	SFRP1
neural crest cell fate commitment	GO:0014034	1	187	1	14383	0.0215016	0.0584863	76.9144	1.66097	SFRP1
convergent extension involved in somitogenesis	GO:0090246	1	187	1	14383	0.0215016	0.0584863	76.9144	1.66097	SFRP1
negative regulation of canonical Wnt signaling pathway involved in controlling type B pancreatic cell proliferation	GO:2000080	1	187	1	14383	0.0215016	0.0584863	76.9144	1.66097	SFRP1
stromal-epithelial cell signaling involved in prostate gland development	GO:0044345	1	187	1	14383	0.0215016	0.0584863	76.9144	1.66097	SFRP1
cellular response to amino acid stimulus	GO:0071230	3	187	29	14383	0.0215149	0.0584863	7.95667	1.60114	COL1A1, BCL2L2, BCL2L1
transforming growth factor beta receptor signaling pathway	GO:0007179	5	187	59	14383	0.0214321	0.0584863	6.51817	2.11246	SIRT1, hsa-mir-212, PXN, PTPRK, SMAD2
muscle organ morphogenesis	GO:0048644	1	187	2	14383	0.0220286	0.0592762	38.4572	0.851008	SERP1
cardiac muscle cell action potential	GO:0086001	1	187	2	14383	0.0220286	0.0592762	38.4572	0.851008	KCNJ2
regulation of myoblast differentiation	GO:0045661	1	187	2	14383	0.0220286	0.0592762	38.4572	0.851008	MYOCD
positive regulation of programmed cell death	GO:0043068	2	187	8	14383	0.0220473	0.0592762	19.2286	2.3174	RARB, CDKN1A
response to amphetamine	GO:0001975	2	187	20	14383	0.0218634	0.0592762	7.69144	0.884731	TH, CALM3
protein insertion into mitochondrial outer membrane	GO:0045040	1	187	2	14383	0.0220286	0.0592762	38.4572	0.851008	HSPA4
negative regulation of cysteine-type endopeptidase activity involved in execution phase of apoptosis	GO:2001271	1	187	2	14383	0.0220286	0.0592762	38.4572	0.851008	RFFL
magnesium ion transport	GO:0015693	1	187	2	14383	0.0220286	0.0592762	38.4572	0.851008	KCNJ2
vascular associated smooth muscle contraction	GO:0014829	1	187	2	14383	0.0220286	0.0592762	38.4572	0.851008	SLC8A1
ductus arteriosus closure	GO:0097070	1	187	2	14383	0.0220286	0.0592762	38.4572	0.851008	MYOCD
subpallium development	GO:0021544	1	187	2	14383	0.0223378	0.0592774	38.4572	0.863092	GLI3
frontal suture morphogenesis	GO:0060364	1	187	2	14383	0.0223378	0.0592774	38.4572	0.863092	GLI3
negative regulation of low-density lipoprotein particle receptor catabolic process	GO:0032804	1	187	2	14383	0.0223378	0.0592774	38.4572	0.863092	ANXA2
vocalization behavior	GO:0071625	1	187	2	14383	0.0223378	0.0592774	38.4572	0.863092	GLI3
positive regulation of protein localization to early endosome	GO:1902966	2	187	7	14383	0.0221449	0.0592774	21.9756	2.68264	VEGFA, MSN
membrane depolarization during action potential	GO:0086010	1	187	2	14383	0.0223378	0.0592774	38.4572	0.863092	KCNH2
induction of positive chemotaxis	GO:0050930	2	187	6	14383	0.0220878	0.0592774	25.6381	3.17022	CXCL12, VEGFA
cerebral cortex radial glia-guided migration	GO:0021801	1	187	2	14383	0.0223378	0.0592774	38.4572	0.863092	GLI3
regulation of smoothened signaling pathway involved in dorsal/ventral neural tube patterning	GO:1901620	1	187	2	14383	0.0223378	0.0592774	38.4572	0.863092	GLI3
response to methamphetamine hydrochloride	GO:1904313	1	187	2	14383	0.0223378	0.0592774	38.4572	0.863092	PITX3
larynx morphogenesis	GO:0120223	1	187	2	14383	0.0223378	0.0592774	38.4572	0.863092	GLI3
positive regulation of blood-brain barrier permeability	GO:1905605	1	187	2	14383	0.0223378	0.0592774	38.4572	0.863092	TJP1
leukocyte migration	GO:0050900	2	187	13	14383	0.0225582	0.0597976	11.833	1.40512	MMP9, MSN
memory	GO:0007613	3	187	30	14383	0.022804	0.0603837	7.69144	1.58121	BDNF, TH, MECP2
parallel actin filament bundle assembly	GO:0030046	1	187	1	14383	0.024019	0.0613499	76.9144	1.85783	FSCN1
apoptotic process in bone marrow cell	GO:0071839	1	187	1	14383	0.024019	0.0613499	76.9144	1.85783	BCL2L1
response to cycloheximide	GO:0046898	1	187	1	14383	0.024019	0.0613499	76.9144	1.85783	BCL2L1
integrin-mediated signaling pathway	GO:0007229	3	187	43	14383	0.0237496	0.0613499	5.36612	1.10798	FN1, CCN2, CDC42
positive regulation of endothelial cell apoptotic process	GO:2000353	2	187	15	14383	0.0232331	0.0613499	10.2553	1.23034	CCL2, PDCD4
response to odorant	GO:1990834	1	187	1	14383	0.024019	0.0613499	76.9144	1.85783	MMP14
endocrine pancreas development	GO:0031018	2	187	12	14383	0.0235719	0.0613499	12.8191	1.56443	SOX9, SOX4
suppression by virus of host apoptotic process	GO:0019050	1	187	1	14383	0.024019	0.0613499	76.9144	1.85783	BCL2L1
urate salt excretion	GO:0097744	1	187	1	14383	0.024019	0.0613499	76.9144	1.85783	ABCG2
heart looping	GO:0001947	3	187	25	14383	0.0232702	0.0613499	9.22973	1.92687	SRF, HAND2, GATA4
positive regulation of cysteine-type endopeptidase activity involved in apoptotic signaling pathway	GO:2001269	1	187	2	14383	0.0240768	0.0613499	38.4572	0.931112	FAS
response to epinephrine	GO:0071871	1	187	2	14383	0.0240768	0.0613499	38.4572	0.931112	KCNQ1
labyrinthine layer blood vessel development	GO:0060716	2	187	9	14383	0.0240484	0.0613499	17.0921	2.14195	AKT1, RBPJ
regulation of transmembrane transporter activity	GO:0022898	2	187	5	14383	0.0240946	0.0613499	30.7658	4.07089	PIM1, GJA1
cardiocyte differentiation	GO:0035051	1	187	2	14383	0.0234367	0.0613499	38.4572	0.906059	MYOCD
lens placode formation involved in camera-type eye formation	GO:0046619	1	187	2	14383	0.0235968	0.0613499	38.4572	0.912326	FRS2
urate transport	GO:0015747	1	187	1	14383	0.024019	0.0613499	76.9144	1.85783	ABCG2
positive regulation of phospholipid biosynthetic process	GO:0071073	1	187	2	14383	0.0240768	0.0613499	38.4572	0.931112	FABP3
regulation of interleukin-12 production	GO:0032655	1	187	2	14383	0.0240768	0.0613499	38.4572	0.931112	FOXP1
protein localization to nucleus	GO:0034504	2	187	17	14383	0.0235987	0.0613499	9.04876	1.09008	COL1A1, SOX9
chemoattraction of axon	GO:0061642	1	187	2	14383	0.0234367	0.0613499	38.4572	0.906059	GDNF
cell proliferation involved in metanephros development	GO:0072203	1	187	2	14383	0.0234367	0.0613499	38.4572	0.906059	PTCH1
regulation of monocyte differentiation	GO:0045655	1	187	2	14383	0.0240768	0.0613499	38.4572	0.931112	FOXP1
positive regulation of substrate-dependent cell migration, cell attachment to substrate	GO:1904237	1	187	2	14383	0.0240768	0.0613499	38.4572	0.931112	FN1
ventricular cardiac myofibril assembly	GO:0055005	1	187	2	14383	0.0235968	0.0613499	38.4572	0.912326	MEF2A
Fas signaling pathway	GO:0036337	1	187	2	14383	0.0240768	0.0613499	38.4572	0.931112	FAS
ventricular septum development	GO:0003281	2	187	15	14383	0.0240521	0.0613499	10.2553	1.25366	FRS2, GATA4
ventral midline development	GO:0007418	1	187	2	14383	0.0240768	0.0613499	38.4572	0.931112	GLI1
negative regulation of skeletal muscle cell differentiation	GO:2001015	1	187	2	14383	0.0234367	0.0613499	38.4572	0.906059	MYOCD
cellular response to interleukin-4	GO:0071353	2	187	14	14383	0.0239789	0.0613499	10.9878	1.34453	CDK4, FASN
maintenance of lens transparency	GO:0036438	1	187	2	14383	0.0240768	0.0613499	38.4572	0.931112	FOXC1
calcium ion transmembrane transport via high voltage-gated calcium channel	GO:0061577	1	187	2	14383	0.0240768	0.0613499	38.4572	0.931112	CACNA1C
riboflavin transport	GO:0032218	1	187	1	14383	0.024019	0.0613499	76.9144	1.85783	ABCG2
B cell activation	GO:0042113	2	187	20	14383	0.0236299	0.0613499	7.69144	0.922713	HSPD1, HDAC4
notochord regression	GO:0060032	1	187	2	14383	0.0240768	0.0613499	38.4572	0.931112	GLI1
female pregnancy	GO:0007565	3	187	28	14383	0.0240683	0.0613499	8.24083	1.73491	UCP2, ETS1, KRAS
hydrogen peroxide biosynthetic process	GO:0050665	1	187	2	14383	0.0235968	0.0613499	38.4572	0.912326	SOD2
monocyte differentiation	GO:0030224	2	187	8	14383	0.0242387	0.0616528	19.2286	2.43941	FASN, VEGFA
positive regulation of stem cell proliferation	GO:2000648	2	187	10	14383	0.0242941	0.0617296	15.3829	1.92622	GJA1, SOX11
forebrain development	GO:0030900	3	187	32	14383	0.0243347	0.0617688	7.21073	1.51696	SRF, FRS2, GLI3
protein deacetylation	GO:0006476	2	187	11	14383	0.0243978	0.0618649	13.9844	1.74621	SIRT1, HDAC4
negative regulation of cellular senescence	GO:2000773	3	187	18	14383	0.0247867	0.0627861	12.8191	2.79161	TWIST1, SIRT1, CDK6
nose morphogenesis	GO:0043585	1	187	2	14383	0.0250028	0.063008	38.4572	0.967381	GLI3
cellular response to cell-matrix adhesion	GO:0071460	1	187	2	14383	0.0250028	0.063008	38.4572	0.967381	GSTP1
cardiac muscle cell development	GO:0055013	2	187	6	14383	0.0249731	0.063008	25.6381	3.38834	SLC8A1, VEGFA
regulation of semaphorin-plexin signaling pathway	GO:2001260	1	187	2	14383	0.0250028	0.063008	38.4572	0.967381	GDNF
T cell aggregation	GO:0070489	1	187	2	14383	0.0250028	0.063008	38.4572	0.967381	MSN
xenobiotic metabolic process	GO:0006805	2	187	23	14383	0.0250623	0.0630932	6.68821	0.825388	VKORC1, GSTP1
calcium-mediated signaling using extracellular calcium source	GO:0035585	1	187	2	14383	0.0253336	0.0634506	38.4572	0.98035	CACNA1C
regulation of protein deacetylation	GO:0090311	1	187	2	14383	0.0253336	0.0634506	38.4572	0.98035	SPRED1
negative regulation of lymphangiogenesis	GO:1901491	1	187	2	14383	0.0253336	0.0634506	38.4572	0.98035	FOXC1
glycosaminoglycan metabolic process	GO:0030203	1	187	2	14383	0.0253336	0.0634506	38.4572	0.98035	FOXC1
protein poly-ADP-ribosylation	GO:0070212	1	187	2	14383	0.0253336	0.0634506	38.4572	0.98035	TNKS2
positive regulation of mitotic nuclear division	GO:0045840	2	187	17	14383	0.0255983	0.0640479	9.04876	1.13929	IGF1, EDN1
rhythmic behavior	GO:0007622	1	187	2	14383	0.025994	0.0645768	38.4572	1.00625	KCNQ1
neural precursor cell proliferation	GO:0061351	1	187	2	14383	0.025994	0.0645768	38.4572	1.00625	RARB
osteoblast development	GO:0002076	2	187	13	14383	0.0259134	0.0645768	11.833	1.51489	HDAC4, ACHE
histamine secretion	GO:0001821	1	187	2	14383	0.025994	0.0645768	38.4572	1.00625	EDN1
response to zinc ion	GO:0010043	2	187	10	14383	0.0259136	0.0645768	15.3829	1.99497	TH, SOD2
response to ozone	GO:0010193	1	187	2	14383	0.025994	0.0645768	38.4572	1.00625	EDN1
nitric oxide transport	GO:0030185	1	187	2	14383	0.025994	0.0645768	38.4572	1.00625	EDN1
execution phase of apoptosis	GO:0097194	2	187	9	14383	0.0260767	0.0647167	17.0921	2.2383	CASP9, AKT1
negative regulation of vascular endothelial cell proliferation	GO:1905563	2	187	24	14383	0.0261085	0.06473	6.40954	0.807965	CCL2, hsa-mir-133b
regulation of osteoblast differentiation	GO:0045667	2	187	11	14383	0.0261371	0.0647355	13.9844	1.81281	GLI1, SNAI2
monocyte homeostasis	GO:0035702	1	187	1	14383	0.0267384	0.0653014	76.9144	2.07106	MPL
positive regulation of superoxide anion generation	GO:0032930	2	187	10	14383	0.0266931	0.0653014	15.3829	2.02744	GSTP1, EGFR
positive regulation of mitochondrial ATP synthesis coupled electron transport	GO:1905448	1	187	2	14383	0.0265665	0.0653014	38.4572	1.02871	CCNB1
negative regulation of leukocyte tethering or rolling	GO:1903237	1	187	1	14383	0.0267384	0.0653014	76.9144	2.07106	CXCL12
regulation of extrinsic apoptotic signaling pathway in absence of ligand	GO:2001239	1	187	1	14383	0.0267384	0.0653014	76.9144	2.07106	FGFR1
thrombopoietin-mediated signaling pathway	GO:0038163	1	187	1	14383	0.0267384	0.0653014	76.9144	2.07106	MPL
regulation of mitotic cell cycle spindle assembly checkpoint	GO:0090266	1	187	2	14383	0.0265665	0.0653014	38.4572	1.02871	CCNB1
negative regulation of tumor necrosis factor production	GO:0032720	3	187	45	14383	0.0266369	0.0653014	5.12763	1.1062	IGF1, TWIST1, GSTP1
urinary bladder development	GO:0060157	1	187	2	14383	0.0267372	0.0653014	38.4572	1.03541	MYOCD
embryonic heart tube anterior/posterior pattern specification	GO:0035054	1	187	2	14383	0.0267372	0.0653014	38.4572	1.03541	GATA4
regulation of genetic imprinting	GO:2000653	1	187	1	14383	0.0267384	0.0653014	76.9144	2.07106	PIK3CA
basophil homeostasis	GO:1990960	1	187	1	14383	0.0267384	0.0653014	76.9144	2.07106	MPL
chemokine (C-X-C motif) ligand 12 signaling pathway	GO:0038146	1	187	1	14383	0.0267384	0.0653014	76.9144	2.07106	CXCL12
stress-induced premature senescence	GO:0090400	2	187	3	14383	0.0265114	0.0653014	51.2763	7.83955	SIRT1, CDKN1A
negative regulation of vascular associated smooth muscle cell migration	GO:1904753	2	187	22	14383	0.0268621	0.0655382	6.99222	0.897089	RHOA, MYOCD
negative regulation of calcium ion import across plasma membrane	GO:1905949	1	187	3	14383	0.0270128	0.0656325	25.6381	0.69744	hsa-mir-208a
organelle localization by membrane tethering	GO:0140056	1	187	3	14383	0.0270128	0.0656325	25.6381	0.69744	CALM3
response to insulin	GO:0032868	3	187	30	14383	0.0270346	0.0656325	7.69144	1.69043	FABP3, SIRT1, KCNQ1
response to water deprivation	GO:0009414	1	187	3	14383	0.0270128	0.0656325	25.6381	0.69744	TH
mitochondrion-endoplasmic reticulum membrane tethering	GO:1990456	1	187	3	14383	0.0270128	0.0656325	25.6381	0.69744	CALM3
apoptotic process involved in heart morphogenesis	GO:0003278	1	187	2	14383	0.0272485	0.065826	38.4572	1.05549	HAND2
adult heart development	GO:0007512	1	187	2	14383	0.0272485	0.065826	38.4572	1.05549	HAND2
positive regulation of odontogenesis of dentin-containing tooth	GO:0042488	1	187	2	14383	0.0272485	0.065826	38.4572	1.05549	NGFR
negative regulation of hair follicle development	GO:0051799	1	187	2	14383	0.0272485	0.065826	38.4572	1.05549	NGFR
acetylcholine receptor signaling pathway	GO:0095500	1	187	2	14383	0.0272485	0.065826	38.4572	1.05549	ACHE
vasodilation	GO:0042311	2	187	12	14383	0.0276368	0.0666982	12.8191	1.70583	GJA1, EGFR
receptor internalization	GO:0031623	2	187	21	14383	0.0276854	0.0667499	7.32518	0.956569	ACHE, LDLRAP1
negative regulation of cardiac muscle hypertrophy	GO:0010614	2	187	8	14383	0.0277387	0.0668128	19.2286	2.62525	hsa-mir-1-1, hsa-mir-133a-1
neurogenesis	GO:0022008	2	187	20	14383	0.0278221	0.0669478	7.69144	1.00844	CXCR4, RARB
NADP metabolic process	GO:0006739	1	187	3	14383	0.0282658	0.0671707	25.6381	0.73026	G6PD
positive regulation of growth hormone secretion	GO:0060124	1	187	3	14383	0.0282658	0.0671707	25.6381	0.73026	SERP1
biosynthetic process	GO:0009058	1	187	2	14383	0.0280977	0.0671707	38.4572	1.08886	FASN
positive regulation of the force of heart contraction	GO:0098735	1	187	3	14383	0.0282658	0.0671707	25.6381	0.73026	SLC8A1
negative regulation of ryanodine-sensitive calcium-release channel activity	GO:0060315	1	187	3	14383	0.0282658	0.0671707	25.6381	0.73026	CALM3
regulation of chemokine (C-X-C motif) ligand 2 production	GO:2000341	1	187	2	14383	0.0282983	0.0671707	38.4572	1.09674	FOXP1
nucleoside metabolic process	GO:0009116	1	187	3	14383	0.0282658	0.0671707	25.6381	0.73026	PNP
cyclic nucleotide biosynthetic process	GO:0009190	1	187	3	14383	0.0282658	0.0671707	25.6381	0.73026	ADCY1
phosphorylation of RNA polymerase II C-terminal domain	GO:0070816	1	187	3	14383	0.0282658	0.0671707	25.6381	0.73026	CDK13
blood vessel lumenization	GO:0072554	1	187	2	14383	0.0280977	0.0671707	38.4572	1.08886	RBPJ
mRNA export from nucleus	GO:0006406	1	187	3	14383	0.0282658	0.0671707	25.6381	0.73026	NUP214
tangential migration from the subventricular zone to the olfactory bulb	GO:0022028	1	187	2	14383	0.0280977	0.0671707	38.4572	1.08886	SRF
Golgi reassembly	GO:0090168	1	187	2	14383	0.0282983	0.0671707	38.4572	1.09674	YWHAZ
cAMP biosynthetic process	GO:0006171	1	187	3	14383	0.0282658	0.0671707	25.6381	0.73026	ADCY1
positive regulation of leukocyte adhesion to vascular endothelial cell	GO:1904996	2	187	11	14383	0.0285739	0.0677595	13.9844	1.90316	RHOA, ETS1
maintenance of blood-brain barrier	GO:0035633	2	187	15	14383	0.028664	0.0679073	10.2553	1.37933	TJP1, GJA1
negative regulation of macroautophagy	GO:0016242	2	187	9	14383	0.029063	0.0687861	17.0921	2.37477	AKT1, PIK3CA
regulation of cell differentiation involved in embryonic placenta development	GO:0060800	1	187	3	14383	0.0295171	0.0692087	25.6381	0.763081	STK3
regulation of histone H3-K9 methylation	GO:0051570	1	187	1	14383	0.0296596	0.0692087	76.9144	2.30078	MECP2
cardiolipin metabolic process	GO:0032048	1	187	1	14383	0.0296596	0.0692087	76.9144	2.30078	MECP2
regulation of calcium-mediated signaling	GO:0050848	1	187	3	14383	0.0296649	0.0692087	25.6381	0.76696	CALM3
negative regulation of high voltage-gated calcium channel activity	GO:1901842	1	187	3	14383	0.0296649	0.0692087	25.6381	0.76696	CALM3
cell fate determination	GO:0001709	2	187	11	14383	0.029289	0.0692087	13.9844	1.92908	PTCH1, MCL1
neurotransmitter catabolic process	GO:0042135	1	187	3	14383	0.0295171	0.0692087	25.6381	0.763081	ACHE
glucocorticoid metabolic process	GO:0008211	1	187	1	14383	0.0296596	0.0692087	76.9144	2.30078	MECP2
actin filament network formation	GO:0051639	1	187	3	14383	0.0296649	0.0692087	25.6381	0.76696	ARPC5
negative regulation of lymphocyte proliferation	GO:0050672	1	187	3	14383	0.0295171	0.0692087	25.6381	0.763081	SOX11
cardiac ventricle development	GO:0003231	1	187	3	14383	0.0296649	0.0692087	25.6381	0.76696	MYOCD
regulation of voltage-gated calcium channel activity	GO:1901385	1	187	3	14383	0.0295171	0.0692087	25.6381	0.763081	CACNB2
regulation of fatty acid oxidation	GO:0046320	1	187	3	14383	0.0295171	0.0692087	25.6381	0.763081	FABP3
histone H3-K9 methylation	GO:0051567	1	187	3	14383	0.0296649	0.0692087	25.6381	0.76696	PRDM16
epithelial cell-cell adhesion	GO:0090136	1	187	2	14383	0.0293497	0.0692087	38.4572	1.13811	SRF
negative regulation of transforming growth factor beta production	GO:0071635	1	187	2	14383	0.0300271	0.0699207	38.4572	1.16479	FN1
cell-substrate junction assembly	GO:0007044	1	187	2	14383	0.0300271	0.0699207	38.4572	1.16479	FN1
regulation of bone development	GO:1903010	1	187	2	14383	0.0302076	0.0702076	38.4572	1.17189	GLI3
positive regulation of prostaglandin-endoperoxide synthase activity	GO:0060585	1	187	2	14383	0.0302076	0.0702076	38.4572	1.17189	EDN1
negative regulation of cyclin-dependent protein serine/threonine kinase activity	GO:0045736	3	187	21	14383	0.0303913	0.0704422	10.9878	2.57047	MYOCD, CEBPA, CDKN1A
spinal cord oligodendrocyte cell differentiation	GO:0021529	1	187	2	14383	0.0303947	0.0704422	38.4572	1.17927	SOX6
negative regulation of bone remodeling	GO:0046851	1	187	2	14383	0.0303947	0.0704422	38.4572	1.17927	SFRP1
negative regulation of protein kinase activity by regulation of protein phosphorylation	GO:0044387	1	187	3	14383	0.0309146	0.0708834	25.6381	0.799784	ADAR
response to selenium ion	GO:0010269	1	187	3	14383	0.0312211	0.0708834	25.6381	0.807841	SOD2
TRAM-dependent toll-like receptor 4 signaling pathway	GO:0035669	1	187	3	14383	0.0312211	0.0708834	25.6381	0.807841	PRKCE
IRES-dependent viral translational initiation	GO:0075522	1	187	3	14383	0.0312211	0.0708834	25.6381	0.807841	PTBP1
hepoxilin biosynthetic process	GO:0051122	1	187	3	14383	0.0309146	0.0708834	25.6381	0.799784	GSTP1
activation of protein kinase activity	GO:0032147	3	187	31	14383	0.0311899	0.0708834	7.44333	1.7293	VEGFA, STK3, PIK3CA
negative regulation of adenylate cyclase-activating adrenergic receptor signaling pathway involved in heart process	GO:0140199	1	187	3	14383	0.0309146	0.0708834	25.6381	0.799784	hsa-mir-133a-1
regulation of stem cell differentiation	GO:2000736	1	187	3	14383	0.0309146	0.0708834	25.6381	0.799784	GDNF
SA node cell action potential	GO:0086015	1	187	3	14383	0.0309146	0.0708834	25.6381	0.799784	HCN4
vesicle budding from membrane	GO:0006900	1	187	3	14383	0.0312211	0.0708834	25.6381	0.807841	ANXA2
protein modification by small protein conjugation	GO:0032446	1	187	3	14383	0.0312211	0.0708834	25.6381	0.807841	UBA2
regulation of morphogenesis of a branching structure	GO:0060688	1	187	3	14383	0.0309146	0.0708834	25.6381	0.799784	GDNF
positive regulation of vascular associated smooth muscle cell differentiation involved in phenotypic switching	GO:1905932	1	187	3	14383	0.0312211	0.0708834	25.6381	0.807841	SOD2
negative regulation of platelet-derived growth factor receptor signaling pathway	GO:0010642	1	187	3	14383	0.0312211	0.0708834	25.6381	0.807841	PTPRJ
urea cycle	GO:0000050	1	187	3	14383	0.0312211	0.0708834	25.6381	0.807841	CEBPA
potassium ion homeostasis	GO:0055075	1	187	3	14383	0.0312211	0.0708834	25.6381	0.807841	KCNH2
membrane depolarization during SA node cell action potential	GO:0086046	1	187	3	14383	0.0309146	0.0708834	25.6381	0.799784	HCN4
tooth eruption	GO:0044691	1	187	2	14383	0.0307477	0.0708834	38.4572	1.19318	COL1A1
regulation of dopamine uptake involved in synaptic transmission	GO:0051584	1	187	3	14383	0.0309146	0.0708834	25.6381	0.799784	GDNF
response to lead ion	GO:0010288	2	187	11	14383	0.0312132	0.0708834	13.9844	1.99758	CDK4, BACE1
orbitofrontal cortex development	GO:0021769	1	187	3	14383	0.0309146	0.0708834	25.6381	0.799784	ARPC5
common myeloid progenitor cell proliferation	GO:0035726	1	187	3	14383	0.0309146	0.0708834	25.6381	0.799784	GSTP1
negative regulation of stress-activated MAPK cascade	GO:0032873	2	187	7	14383	0.0315375	0.0715356	21.9756	3.25266	GSTP1, MYC
regulation of midbrain dopaminergic neuron differentiation	GO:1904956	1	187	2	14383	0.0316438	0.0715781	38.4572	1.22852	SFRP1
negative regulation of B cell differentiation	GO:0045578	1	187	2	14383	0.0316438	0.0715781	38.4572	1.22852	SFRP1
negative regulation of planar cell polarity pathway involved in axis elongation	GO:2000041	1	187	2	14383	0.0316438	0.0715781	38.4572	1.22852	SFRP1
regulation of hematopoietic stem cell proliferation	GO:1902033	1	187	1	14383	0.0327791	0.07202	76.9144	2.54687	PIM1
negative regulation of immune system process	GO:0002683	1	187	1	14383	0.0327791	0.07202	76.9144	2.54687	SOX9
terpenoid transport	GO:0046865	1	187	1	14383	0.0327791	0.07202	76.9144	2.54687	ABCB1
anterior head development	GO:0097065	1	187	1	14383	0.0327791	0.07202	76.9144	2.54687	SOX9
neural crest cell fate specification	GO:0014036	1	187	1	14383	0.0327791	0.07202	76.9144	2.54687	SOX9
positive regulation of cardioblast proliferation	GO:1905062	1	187	1	14383	0.0327791	0.07202	76.9144	2.54687	PIM1
positive regulation of protein autophosphorylation	GO:0031954	2	187	12	14383	0.0326351	0.07202	12.8191	1.8686	VEGFA, CALM3
chondrocyte hypertrophy	GO:0003415	1	187	1	14383	0.0327791	0.07202	76.9144	2.54687	SOX9
positive regulation of anion channel activity	GO:1901529	1	187	1	14383	0.0327791	0.07202	76.9144	2.54687	ABCB1
regulation of membrane depolarization	GO:0003254	1	187	3	14383	0.0321627	0.07202	25.6381	0.832611	HCN4
morphogenesis of a branching epithelium	GO:0061138	1	187	1	14383	0.0327791	0.07202	76.9144	2.54687	SOX9
epithelial cell proliferation involved in prostatic bud elongation	GO:0060517	1	187	1	14383	0.0327791	0.07202	76.9144	2.54687	SOX9
ureter urothelium development	GO:0072190	1	187	1	14383	0.0327791	0.07202	76.9144	2.54687	SOX9
retinal rod cell differentiation	GO:0060221	1	187	1	14383	0.0327791	0.07202	76.9144	2.54687	SOX9
heart valve formation	GO:0003188	1	187	1	14383	0.0327791	0.07202	76.9144	2.54687	SOX9
regulation of branching involved in lung morphogenesis	GO:0061046	1	187	1	14383	0.0327791	0.07202	76.9144	2.54687	SOX9
positive regulation of attachment of spindle microtubules to kinetochore	GO:0051987	1	187	3	14383	0.0324688	0.07202	25.6381	0.840669	CCNB1
regulation of microvillus length	GO:0032532	1	187	3	14383	0.0324688	0.07202	25.6381	0.840669	TWF2
regulation of response to osmotic stress	GO:0047484	1	187	1	14383	0.0327791	0.07202	76.9144	2.54687	ABCB1
regulation of cell proliferation involved in tissue homeostasis	GO:0060784	1	187	1	14383	0.0327791	0.07202	76.9144	2.54687	SOX9
regulation of chloride transport	GO:2001225	1	187	1	14383	0.0327791	0.07202	76.9144	2.54687	ABCB1
positive regulation of epidermal cell differentiation	GO:0045606	1	187	3	14383	0.0323101	0.07202	25.6381	0.83649	PTCH1
nucleotide biosynthetic process	GO:0009165	1	187	3	14383	0.0324688	0.07202	25.6381	0.840669	PNP
negative regulation of acute inflammatory response	GO:0002674	1	187	3	14383	0.0323101	0.07202	25.6381	0.83649	GSTP1
positive regulation of mesenchymal to epithelial transition involved in metanephros morphogenesis	GO:0072108	1	187	3	14383	0.0323101	0.07202	25.6381	0.83649	GDNF
ureteric bud formation	GO:0060676	1	187	3	14383	0.0323101	0.07202	25.6381	0.83649	GDNF
optic nerve morphogenesis	GO:0021631	1	187	3	14383	0.0324688	0.07202	25.6381	0.840669	GLI3
negative regulation of monocyte differentiation	GO:0045656	2	187	5	14383	0.0321278	0.07202	30.7658	4.76398	CDK6, MYC
regulation of epithelial cell proliferation involved in lung morphogenesis	GO:2000794	1	187	1	14383	0.0327791	0.07202	76.9144	2.54687	SOX9
cardiac vascular smooth muscle cell differentiation	GO:0060947	1	187	2	14383	0.0323026	0.07202	38.4572	1.25453	SRF
ceramide translocation	GO:0099040	1	187	1	14383	0.0327791	0.07202	76.9144	2.54687	ABCB1
negative regulation of beta-catenin-TCF complex assembly	GO:1904864	1	187	1	14383	0.0327791	0.07202	76.9144	2.54687	SOX9
cellular response to luteinizing hormone stimulus	GO:0071373	1	187	2	14383	0.0328896	0.0720606	38.4572	1.27771	CCNA2
biotin transport	GO:0015878	1	187	2	14383	0.0328896	0.0720606	38.4572	1.27771	ABCG2
negative regulation of transcription regulatory region DNA binding	GO:2000678	1	187	3	14383	0.0329445	0.0720606	25.6381	0.853194	SOX11
regulation of endothelial tube morphogenesis	GO:1901509	1	187	3	14383	0.0329445	0.0720606	25.6381	0.853194	FOXP1
establishment of apical/basal cell polarity	GO:0035089	1	187	2	14383	0.0328896	0.0720606	38.4572	1.27771	FSCN1
negative regulation of interleukin-1 beta production	GO:0032691	2	187	23	14383	0.0332274	0.0726145	6.68821	0.96309	IGF1, GSTP1
positive regulation of epithelial to mesenchymal transition	GO:0010718	4	187	35	14383	0.0333402	0.0727961	8.79022	2.75239	FOXC1, COL1A1, TWIST1, SMAD2
histone H3 deacetylation	GO:0070932	2	187	15	14383	0.0334435	0.0729567	10.2553	1.50121	SIRT1, HDAC4
immune system process	GO:0002376	5	187	142	14383	0.0335814	0.0731386	2.70825	0.96619	ETS1, IRAK4, NAIP, PRKCE, ADAR
regulation of myelination	GO:0031641	2	187	10	14383	0.0335865	0.0731386	15.3829	2.29952	AKT1, RARB
positive regulation of lipid catabolic process	GO:0050996	1	187	3	14383	0.0338622	0.0733482	25.6381	0.877377	PRKCE
smoothened signaling pathway involved in spinal cord motor neuron cell fate specification	GO:0021776	1	187	3	14383	0.0338622	0.0733482	25.6381	0.877377	GLI3
detection of bacterium	GO:0016045	1	187	3	14383	0.0338622	0.0733482	25.6381	0.877377	NAIP
smoothened signaling pathway involved in ventral spinal cord interneuron specification	GO:0021775	1	187	3	14383	0.0338622	0.0733482	25.6381	0.877377	GLI3
spinal cord dorsal/ventral patterning	GO:0021513	1	187	3	14383	0.0338622	0.0733482	25.6381	0.877377	GLI3
response to prostaglandin F	GO:0034696	1	187	2	14383	0.0338357	0.0733482	38.4572	1.31511	EDN1
neutrophil differentiation	GO:0030223	1	187	2	14383	0.0340247	0.0736351	38.4572	1.32258	FASN
platelet aggregation	GO:0070527	2	187	21	14383	0.0341045	0.073668	7.32518	1.07256	FN1, MPL
regulation of cell death	GO:0010941	1	187	3	14383	0.0341901	0.073668	25.6381	0.886024	YWHAZ
urate metabolic process	GO:0046415	1	187	2	14383	0.0341357	0.073668	38.4572	1.32697	ABCG2
negative regulation of apoptotic process in bone marrow cell	GO:0071866	1	187	3	14383	0.0341901	0.073668	25.6381	0.886024	HSPD1
protein auto-ADP-ribosylation	GO:0070213	1	187	3	14383	0.0341901	0.073668	25.6381	0.886024	TNKS2
negative regulation of stress fiber assembly	GO:0051497	2	187	16	14383	0.034239	0.0737086	9.6143	1.42248	TJP1, MET
fat cell differentiation	GO:0045444	3	187	26	14383	0.0343729	0.0739318	8.87474	2.15866	CCND1, CEBPA, IL11
protein-containing complex assembly	GO:0065003	3	187	43	14383	0.034506	0.0741531	5.36612	1.28486	SOX9, CCNB1, FAS
phosphatidylinositol phosphate biosynthetic process	GO:0046854	2	187	19	14383	0.0346341	0.0743633	8.09626	1.19893	PIK3CA, PIK3R2
positive regulation of ureteric bud formation	GO:0072107	1	187	3	14383	0.0349484	0.0749724	25.6381	0.90603	GDNF
transport across blood-brain barrier	GO:0150104	2	187	25	14383	0.0353219	0.0750248	6.15316	0.914661	ABCG2, ABCB1
mammary gland epithelial cell differentiation	GO:0060644	2	187	9	14383	0.0350858	0.0750248	17.0921	2.63397	PTCH1, AKT1
hypomethylation of CpG island	GO:0044029	1	187	2	14383	0.0355848	0.0750248	38.4572	1.38434	PIK3CA
toll-like receptor 9 signaling pathway	GO:0034162	1	187	3	14383	0.0355812	0.0750248	25.6381	0.922736	IRAK4
cellular response to ethanol	GO:0071361	2	187	9	14383	0.0353399	0.0750248	17.0921	2.6445	PRKCE, SOD2
eosinophil homeostasis	GO:1990959	1	187	2	14383	0.0355848	0.0750248	38.4572	1.38434	MPL
regulation of actin filament organization	GO:0110053	1	187	2	14383	0.0355848	0.0750248	38.4572	1.38434	PIK3CA
regulation of striated muscle cell differentiation	GO:0051153	1	187	2	14383	0.0355848	0.0750248	38.4572	1.38434	HDAC4
positive regulation of glycogen biosynthetic process	GO:0045725	2	187	8	14383	0.0351429	0.0750248	19.2286	2.98968	IGF1, AKT1
lung morphogenesis	GO:0060425	2	187	14	14383	0.0354226	0.0750248	10.9878	1.66471	SRF, SOX11
positive regulation of p38MAPK cascade	GO:1900745	2	187	14	14383	0.0354379	0.0750248	10.9878	1.66511	VEGFA, HAND2
response to interferon-alpha	GO:0035455	1	187	3	14383	0.0355812	0.0750248	25.6381	0.922736	ADAR
cell cycle G1/S phase transition	GO:0044843	1	187	2	14383	0.0355271	0.0750248	38.4572	1.38206	CCNA2
Notch signaling involved in heart development	GO:0061314	2	187	8	14383	0.0355381	0.0750248	19.2286	3.00823	RBPJ, SNAI2
positive regulation of platelet formation	GO:1905221	1	187	2	14383	0.0355848	0.0750248	38.4572	1.38434	MPL
regulation of skeletal muscle fiber development	GO:0048742	1	187	2	14383	0.0355848	0.0750248	38.4572	1.38434	HDAC4
Rho protein signal transduction	GO:0007266	2	187	18	14383	0.0352615	0.0750248	8.54605	1.28022	RHOA, NGFR
club cell differentiation	GO:0060486	1	187	3	14383	0.035412	0.0750248	25.6381	0.918268	RBPJ
negative regulation of actin filament depolymerization	GO:0030835	1	187	2	14383	0.0355848	0.0750248	38.4572	1.38434	PIK3CA
mesenchyme development	GO:0060485	1	187	3	14383	0.0351067	0.0750248	25.6381	0.910209	HAND2
positive regulation of cell death	GO:0010942	3	187	28	14383	0.0356228	0.0750404	8.24083	2.02723	UCP2, CCN2, CDKN1A
iodide transport	GO:0015705	1	187	4	14383	0.035852	0.0754584	19.2286	0.697368	KCNQ1
regulation of mitochondrial membrane potential	GO:0051881	2	187	11	14383	0.0359238	0.0755446	13.9844	2.15857	UCP2, BCL2L1
maternal process involved in parturition	GO:0060137	1	187	3	14383	0.0360879	0.0756951	25.6381	0.936123	EDN1
leukocyte activation	GO:0045321	1	187	3	14383	0.0360879	0.0756951	25.6381	0.936123	EDN1
transmembrane receptor protein tyrosine phosphatase signaling pathway	GO:0007185	1	187	3	14383	0.0360879	0.0756951	25.6381	0.936123	FRS2
negative regulation of MAP kinase activity	GO:0043407	2	187	25	14383	0.0362025	0.0758058	6.15316	0.927212	GSTP1, PTPRJ
neuron apoptotic process	GO:0051402	3	187	24	14383	0.0361945	0.0758058	9.6143	2.39629	NGFR, RB1, BCL2L1
positive regulation of non-canonical Wnt signaling pathway	GO:2000052	1	187	2	14383	0.0363083	0.0759625	38.4572	1.41302	SFRP1
learning	GO:0007612	2	187	22	14383	0.0364912	0.07628	6.99222	1.06154	TH, MECP2
adherens junction maintenance	GO:0034334	1	187	3	14383	0.0366546	0.0764911	25.6381	0.951102	TJP1
membrane raft assembly	GO:0001765	1	187	3	14383	0.0366546	0.0764911	25.6381	0.951102	ANXA2
cellular response to hydrostatic pressure	GO:0071464	1	187	2	14383	0.0368275	0.0765912	38.4572	1.43361	PIK3CA
cellular response to glycine	GO:1905430	1	187	2	14383	0.0368275	0.0765912	38.4572	1.43361	BCL2L2
negative regulation of monocyte chemotactic protein-1 production	GO:0071638	1	187	3	14383	0.0368236	0.0765912	25.6381	0.955571	GSTP1
mitochondrial genome maintenance	GO:0000002	1	187	2	14383	0.0368275	0.0765912	38.4572	1.43361	MEF2A
negative regulation of inward rectifier potassium channel activity	GO:1903609	1	187	3	14383	0.0369296	0.0767384	25.6381	0.958374	hsa-mir-212
non-motile cilium assembly	GO:1905515	1	187	4	14383	0.0370937	0.076819	19.2286	0.721986	KCNQ1
autophagosome membrane docking	GO:0016240	1	187	4	14383	0.0370937	0.076819	19.2286	0.721986	CALM3
negative regulation of peptidyl-cysteine S-nitrosylation	GO:1902083	1	187	4	14383	0.0370937	0.076819	19.2286	0.721986	hsa-mir-212
negative regulation of protein targeting to mitochondrion	GO:1903215	1	187	4	14383	0.0370937	0.076819	19.2286	0.721986	BAG4
hindgut morphogenesis	GO:0007442	1	187	3	14383	0.0371283	0.0768258	25.6381	0.963631	GLI3
pyroptosis	GO:0070269	1	187	3	14383	0.0374763	0.0774805	25.6381	0.972839	NAIP
regulation of growth	GO:0040008	3	187	28	14383	0.0376548	0.0777839	8.24083	2.07317	PTCH1, TKT, BCL2L1
cellular biogenic amine metabolic process	GO:0006576	1	187	2	14383	0.0384798	0.078367	38.4572	1.49922	MECP2
epithelial fluid transport	GO:0042045	1	187	2	14383	0.0382026	0.078367	38.4572	1.48821	EDN1
positive regulation of histone H3-K9 trimethylation	GO:1900114	1	187	2	14383	0.0384798	0.078367	38.4572	1.49922	MECP2
metanephric collecting duct development	GO:0072205	1	187	4	14383	0.0384803	0.078367	19.2286	0.749515	PTCH1
regulation of phenotypic switching	GO:1900239	1	187	4	14383	0.0384803	0.078367	19.2286	0.749515	MYOCD
positive regulation of cholesterol efflux	GO:0010875	2	187	14	14383	0.0380721	0.078367	10.9878	1.73262	PTCH1, SIRT1
inositol metabolic process	GO:0006020	1	187	2	14383	0.0384798	0.078367	38.4572	1.49922	MECP2
negative regulation of transcription from RNA polymerase II promoter involved in smooth muscle cell differentiation	GO:2000820	1	187	2	14383	0.0384798	0.078367	38.4572	1.49922	MECP2
nervous system process involved in regulation of systemic arterial blood pressure	GO:0001976	1	187	2	14383	0.0384798	0.078367	38.4572	1.49922	MECP2
regulation of histone acetylation	GO:0035065	1	187	4	14383	0.0384803	0.078367	19.2286	0.749515	MYOCD
regulation of cell cycle	GO:0051726	8	187	134	14383	0.0384325	0.078367	4.59191	2.25086	CCND1, CDK4, CCNB1, NUP214, CDK6, RB1, MYC, CDKN1A
leukocyte differentiation	GO:0002521	1	187	3	14383	0.0381703	0.078367	25.6381	0.991211	SRF
cAMP catabolic process	GO:0006198	1	187	4	14383	0.0383339	0.078367	19.2286	0.746606	PDE7A
positive regulation of male mating behavior	GO:1902437	1	187	2	14383	0.0382153	0.078367	38.4572	1.48871	HDAC4
cell differentiation involved in embryonic placenta development	GO:0060706	1	187	4	14383	0.0383339	0.078367	19.2286	0.746606	STK3
regulation of organelle assembly	GO:1902115	1	187	3	14383	0.0380422	0.078367	25.6381	0.987819	MSN
negative regulation of ATPase activity	GO:0032780	1	187	4	14383	0.0384803	0.078367	19.2286	0.749515	CNN3
positive regulation of prostaglandin secretion	GO:0032308	1	187	3	14383	0.0387164	0.0786225	25.6381	1.00568	EDN1
positive regulation of odontogenesis	GO:0042482	1	187	3	14383	0.0387164	0.0786225	25.6381	1.00568	EDN1
extracellular matrix disassembly	GO:0022617	2	187	18	14383	0.0386803	0.0786225	8.54605	1.34762	MMP9, MMP14
positive regulation of cell-matrix adhesion	GO:0001954	2	187	11	14383	0.0387341	0.0786225	13.9844	2.25068	CDK6, SFRP1
negative regulation of epithelial cell differentiation	GO:0030857	2	187	10	14383	0.0388182	0.0787106	15.3829	2.49147	CCND1, SOX9
non-canonical Wnt signaling pathway via JNK cascade	GO:0038031	1	187	3	14383	0.0388417	0.0787106	25.6381	1.009	FZD7
artery smooth muscle contraction	GO:0014824	1	187	3	14383	0.0390205	0.0790077	25.6381	1.01374	EDN1
negative regulation of gonadotropin secretion	GO:0032277	1	187	1	14383	0.0395833	0.0790376	76.9144	3.08641	GJA1
regulation of viral process	GO:0050792	1	187	1	14383	0.0395833	0.0790376	76.9144	3.08641	CXCR4
positive regulation of morphogenesis of an epithelium	GO:1905332	1	187	1	14383	0.0395833	0.0790376	76.9144	3.08641	GJA1
ATP transport	GO:0015867	1	187	1	14383	0.0395833	0.0790376	76.9144	3.08641	GJA1
microtubule-based transport	GO:0099111	1	187	1	14383	0.0395833	0.0790376	76.9144	3.08641	GJA1
outflow tract morphogenesis	GO:0003151	3	187	27	14383	0.0392237	0.0790376	8.54605	2.1891	VEGFA, RBPJ, SOX11
cell communication by electrical coupling	GO:0010644	1	187	1	14383	0.0395833	0.0790376	76.9144	3.08641	GJA1
positive regulation of synapse structural plasticity	GO:0051835	1	187	1	14383	0.0395833	0.0790376	76.9144	3.08641	CDC42
submandibular salivary gland formation	GO:0060661	1	187	1	14383	0.0395833	0.0790376	76.9144	3.08641	CDC42
organelle transport along microtubule	GO:0072384	1	187	1	14383	0.0395833	0.0790376	76.9144	3.08641	CDC42
positive regulation of macrophage migration inhibitory factor signaling pathway	GO:2000448	1	187	1	14383	0.0395833	0.0790376	76.9144	3.08641	CXCR4
positive regulation of cell communication by chemical coupling	GO:0010652	1	187	1	14383	0.0395833	0.0790376	76.9144	3.08641	GJA1
digestive tract morphogenesis	GO:0048546	2	187	7	14383	0.0393199	0.0790376	21.9756	3.67467	GLI1, SFRP1
nuclear migration	GO:0007097	1	187	1	14383	0.0395833	0.0790376	76.9144	3.08641	CDC42
mitochondrial transport	GO:0006839	1	187	4	14383	0.0395726	0.0790376	19.2286	0.771227	UCP2
gap junction assembly	GO:0016264	1	187	1	14383	0.0395833	0.0790376	76.9144	3.08641	GJA1
vascular transport	GO:0010232	1	187	1	14383	0.0395833	0.0790376	76.9144	3.08641	GJA1
regulation of resting membrane potential	GO:0060075	1	187	4	14383	0.0397189	0.0791794	19.2286	0.774137	KCNJ2
peristalsis	GO:0030432	1	187	4	14383	0.0397189	0.0791794	19.2286	0.774137	GDNF
response to thyroid hormone	GO:0097066	1	187	3	14383	0.0397541	0.0791852	25.6381	1.03319	ANXA2
endocytosis	GO:0006897	3	187	62	14383	0.0398998	0.0794109	3.72167	0.936808	CDC42, LDLRAP1, BCL2L1
hair follicle development	GO:0001942	2	187	16	14383	0.0399483	0.079443	9.6143	1.54948	SOX9, EGFR
generation of precursor metabolites and energy	GO:0006091	1	187	4	14383	0.0400226	0.0794619	19.2286	0.78018	CEBPA
hyaloid vascular plexus regression	GO:1990384	1	187	4	14383	0.0400226	0.0794619	19.2286	0.78018	TH
pigmentation	GO:0043473	2	187	11	14383	0.0400656	0.0794828	13.9844	2.29343	TH, SNAI2
regulation of establishment of planar polarity	GO:0090175	1	187	3	14383	0.040444	0.0801039	25.6381	1.0515	SFRP1
regulation of cyclase activity	GO:0031279	1	187	3	14383	0.040444	0.0801039	25.6381	1.0515	CALM3
receptor-mediated endocytosis involved in cholesterol transport	GO:0090118	1	187	3	14383	0.0407307	0.0803925	25.6381	1.05911	LDLRAP1
cerebellar cortex morphogenesis	GO:0021696	1	187	3	14383	0.0407307	0.0803925	25.6381	1.05911	GLI1
smoothened signaling pathway involved in regulation of cerebellar granule cell precursor cell proliferation	GO:0021938	1	187	3	14383	0.0407307	0.0803925	25.6381	1.05911	GLI1
odontogenesis	GO:0042476	2	187	16	14383	0.0406515	0.0803925	9.6143	1.56462	RHOA, TWIST1
T cell activation	GO:0042110	2	187	22	14383	0.0407536	0.0803925	6.99222	1.12878	HSPD1, CD44
neural tube development	GO:0021915	2	187	16	14383	0.0408983	0.0806131	9.6143	1.56992	SFRP1, GLI3
pallium development	GO:0021543	1	187	3	14383	0.0410969	0.0806255	25.6381	1.06883	GLI3
positive regulation of transporter activity	GO:0032411	1	187	4	14383	0.0411019	0.0806255	19.2286	0.80167	SGK1
endoplasmic reticulum unfolded protein response	GO:0030968	2	187	16	14383	0.0409692	0.0806255	9.6143	1.57143	CCND1, SERP1
intracellular transport	GO:0046907	1	187	4	14383	0.0411019	0.0806255	19.2286	0.80167	AFTPH
forebrain dorsal/ventral pattern formation	GO:0021798	1	187	3	14383	0.0410969	0.0806255	25.6381	1.06883	GLI3
immunological synapse formation	GO:0001771	1	187	4	14383	0.0411019	0.0806255	19.2286	0.80167	MSN
regulation of fibroblast migration	GO:0010762	1	187	4	14383	0.0412592	0.0807072	19.2286	0.804804	RFFL
positive regulation of binding	GO:0051099	1	187	4	14383	0.0412592	0.0807072	19.2286	0.804804	ANXA2
negative regulation of mRNA splicing, via spliceosome	GO:0048025	1	187	4	14383	0.0412592	0.0807072	19.2286	0.804804	PTBP1
positive regulation of G0 to G1 transition	GO:0070318	1	187	2	14383	0.0415714	0.0807072	38.4572	1.62228	CCN2
embryonic forelimb morphogenesis	GO:0035115	2	187	11	14383	0.0413713	0.0807072	13.9844	2.33482	TWIST1, CACNA1C
negative regulation of fatty acid oxidation	GO:0046322	1	187	2	14383	0.0415714	0.0807072	38.4572	1.62228	SOX9
metanephric tubule development	GO:0072170	1	187	2	14383	0.0415714	0.0807072	38.4572	1.62228	SOX9
response to retinoic acid	GO:0032526	2	187	21	14383	0.0413243	0.0807072	7.32518	1.19318	PTCH1, GJA1
male germ-line sex determination	GO:0019100	1	187	2	14383	0.0415714	0.0807072	38.4572	1.62228	SOX9
metanephric nephron tubule formation	GO:0072289	1	187	2	14383	0.0415714	0.0807072	38.4572	1.62228	SOX9
male sex determination	GO:0030238	1	187	2	14383	0.0415714	0.0807072	38.4572	1.62228	SOX9
extracellular matrix constituent secretion	GO:0070278	1	187	2	14383	0.0415714	0.0807072	38.4572	1.62228	CCN2
retina development in camera-type eye	GO:0060041	2	187	22	14383	0.041456	0.0807072	6.99222	1.13959	SOX9, ACHE
negative regulation of execution phase of apoptosis	GO:1900118	1	187	3	14383	0.0416786	0.0807873	25.6381	1.08429	BCL2L1
zymogen activation	GO:0031638	1	187	3	14383	0.0416786	0.0807873	25.6381	1.08429	MMP14
cellular response to UV	GO:0034644	3	187	34	14383	0.041739	0.0808405	6.78657	1.76771	CASP9, MYC, PTPRK
embryonic hindlimb morphogenesis	GO:0035116	2	187	13	14383	0.0418686	0.0810275	11.833	1.97337	TWIST1, RARB
post-embryonic development	GO:0009791	3	187	28	14383	0.0419756	0.0811704	8.24083	2.16682	MECP2, SERP1, SMAD2
pancreas development	GO:0031016	2	187	13	14383	0.042232	0.0816019	11.833	1.98293	MET, SMAD2
positive thymic T cell selection	GO:0045059	1	187	3	14383	0.0423325	0.0816123	25.6381	1.10168	SRF
collagen biosynthetic process	GO:0032964	1	187	3	14383	0.0423325	0.0816123	25.6381	1.10168	COL1A1
negative regulation of platelet-derived growth factor receptor-beta signaling pathway	GO:2000587	1	187	4	14383	0.0423372	0.0816123	19.2286	0.826295	MYOCD
negative regulation of sodium ion transmembrane transporter activity	GO:2000650	1	187	4	14383	0.0424943	0.0818508	19.2286	0.829429	PRKCE
positive regulation of cellular component movement	GO:0051272	2	187	7	14383	0.0425681	0.0819285	21.9756	3.84109	ETS1, VEGFA
locomotory exploration behavior	GO:0035641	1	187	4	14383	0.0426402	0.0819386	19.2286	0.832339	PRKCE
protein localization to adherens junction	GO:0071896	1	187	4	14383	0.0426402	0.0819386	19.2286	0.832339	TJP1
response to anoxia	GO:0034059	1	187	2	14383	0.0428068	0.0821944	38.4572	1.67156	CCN2
skeletal muscle cell differentiation	GO:0035914	2	187	14	14383	0.0428665	0.0822446	10.9878	1.85106	RB1, SOX11
cellular response to caffeine	GO:0071313	1	187	4	14383	0.0429652	0.0823695	19.2286	0.838825	SLC8A1
sister chromatid biorientation	GO:0031134	1	187	1	14383	0.0432448	0.0825184	76.9144	3.37834	RB1
regulation of centromere complex assembly	GO:0090230	1	187	1	14383	0.0432448	0.0825184	76.9144	3.37834	RB1
desmosome disassembly	GO:0035921	1	187	1	14383	0.0432448	0.0825184	76.9144	3.37834	SNAI2
maintenance of mitotic sister chromatid cohesion	GO:0034088	1	187	1	14383	0.0432448	0.0825184	76.9144	3.37834	RB1
negative regulation of epithelial cell differentiation involved in kidney development	GO:2000697	1	187	1	14383	0.0432448	0.0825184	76.9144	3.37834	MMP9
negative regulation of vitamin D receptor signaling pathway	GO:0070563	1	187	1	14383	0.0432448	0.0825184	76.9144	3.37834	SNAI2
insulin receptor signaling pathway via phosphatidylinositol 3-kinase	GO:0038028	1	187	2	14383	0.0433528	0.0825531	38.4572	1.69337	PIK3CA
tube development	GO:0035295	1	187	3	14383	0.043364	0.0825531	25.6381	1.12913	GLI3
negative regulation of mitochondrial membrane permeability	GO:0035795	1	187	2	14383	0.0433528	0.0825531	38.4572	1.69337	BCL2L2
blood vessel remodeling	GO:0001974	2	187	18	14383	0.0435039	0.0827553	8.54605	1.43896	FOXC1, RBPJ
hard palate development	GO:0060022	1	187	4	14383	0.0436138	0.0829	19.2286	0.851776	SOX11
enteric nervous system development	GO:0048484	1	187	3	14383	0.0437124	0.083023	25.6381	1.13841	GDNF
negative regulation of transforming growth factor beta receptor signaling pathway	GO:0030512	3	187	41	14383	0.0438346	0.0831907	5.62789	1.48699	SIRT1, SPRED1, PRDM16
gene silencing by RNA	GO:0031047	2	187	24	14383	0.0439173	0.0832833	6.40954	1.07659	AGO1, ADAR
ureter morphogenesis	GO:0072197	1	187	2	14383	0.0441864	0.0837287	38.4572	1.72668	SOX9
microtubule depolymerization	GO:0007019	1	187	3	14383	0.0442926	0.0838438	25.6381	1.15387	KIF2A
motor neuron apoptotic process	GO:0097049	1	187	4	14383	0.0443438	0.0838438	19.2286	0.866363	FAS
response to denervation involved in regulation of muscle adaptation	GO:0014894	1	187	3	14383	0.0443497	0.0838438	25.6381	1.15539	HDAC4
negative regulation of voltage-gated potassium channel activity	GO:1903817	1	187	5	14383	0.0446098	0.0842057	15.3829	0.697296	KCNQ1
skeletal system morphogenesis	GO:0048705	2	187	14	14383	0.0445872	0.0842057	10.9878	1.89233	COL1A1, FGFR1
paraxial mesoderm formation	GO:0048341	1	187	3	14383	0.0447046	0.0843197	25.6381	1.16485	FOXC1
regulation of pH	GO:0006885	1	187	4	14383	0.044846	0.084405	19.2286	0.876405	EDN1
transcription elongation from RNA polymerase II promoter	GO:0006368	1	187	4	14383	0.044846	0.084405	19.2286	0.876405	CDK13
pulmonary valve development	GO:0003177	1	187	2	14383	0.0448531	0.084405	38.4572	1.75334	RBPJ
histone deacetylation	GO:0016575	2	187	19	14383	0.0450649	0.0847386	8.09626	1.38819	SIRT1, HDAC4
reticulophagy	GO:0061709	1	187	4	14383	0.0452509	0.0850232	19.2286	0.884505	RB1CC1
protein localization to bicellular tight junction	GO:1902396	1	187	4	14383	0.0454076	0.0852299	19.2286	0.88764	TJP1
anoikis	GO:0043276	2	187	9	14383	0.0454304	0.0852299	17.0921	3.04185	AKT1, PIK3CA
cardiac muscle cell contraction	GO:0086003	1	187	3	14383	0.0455813	0.0853823	25.6381	1.18824	PIK3CA
regulation of Ras protein signal transduction	GO:0046578	1	187	3	14383	0.0455813	0.0853823	25.6381	1.18824	PLCE1
cornea development in camera-type eye	GO:0061303	1	187	4	14383	0.0456801	0.085502	19.2286	0.893095	SOX11
sodium ion export across plasma membrane	GO:0036376	1	187	5	14383	0.0458404	0.0856713	15.3829	0.716993	SLC8A1
metal ion transport	GO:0030001	1	187	5	14383	0.0458404	0.0856713	15.3829	0.716993	SLC8A1
glucose 6-phosphate metabolic process	GO:0051156	1	187	4	14383	0.0460767	0.0860472	19.2286	0.901035	G6PD
development of primary male sexual characteristics	GO:0046546	1	187	3	14383	0.0462975	0.0863939	25.6381	1.20736	SFRP1
cellular response to fatty acid	GO:0071398	2	187	18	14383	0.0466109	0.0867209	8.54605	1.49578	EDN1, CCNB1
chemotaxis	GO:0006935	3	187	54	14383	0.0466143	0.0867209	4.27302	1.14983	CXCL12, CCL2, CXCR4
coronary artery morphogenesis	GO:0060982	2	187	7	14383	0.0465134	0.0867209	21.9756	4.03696	VEGFA, HAND2
epithelial to mesenchymal transition involved in endocardial cushion formation	GO:0003198	2	187	8	14383	0.0465586	0.0867209	19.2286	3.49748	RBPJ, SNAI2
neuromuscular process controlling posture	GO:0050884	1	187	3	14383	0.0472189	0.0869877	25.6381	1.23198	MECP2
ceramide biosynthetic process	GO:0046513	1	187	5	14383	0.0472147	0.0869877	15.3829	0.739019	SGMS2
angiotensin-mediated vasoconstriction involved in regulation of systemic arterial blood pressure	GO:0001998	1	187	1	14383	0.0470582	0.0869877	76.9144	3.68358	RHOA
alpha-beta T cell lineage commitment	GO:0002363	1	187	1	14383	0.0470582	0.0869877	76.9144	3.68358	RHOA
excitatory postsynaptic potential	GO:0060079	2	187	15	14383	0.0471612	0.0869877	10.2553	1.81798	AKT1, MECP2
establishment of protein localization to membrane	GO:0090150	1	187	5	14383	0.0472147	0.0869877	15.3829	0.739019	CALM3
trabecula morphogenesis	GO:0061383	1	187	1	14383	0.0470582	0.0869877	76.9144	3.68358	RHOA
mitotic cleavage furrow formation	GO:1903673	1	187	1	14383	0.0470582	0.0869877	76.9144	3.68358	RHOA
phosphatidylcholine metabolic process	GO:0046470	1	187	3	14383	0.0472189	0.0869877	25.6381	1.23198	MECP2
stress-activated protein kinase signaling cascade	GO:0031098	1	187	1	14383	0.0470582	0.0869877	76.9144	3.68358	RHOA
canonical Wnt signaling pathway	GO:0060070	3	187	44	14383	0.0471298	0.0869877	5.24417	1.42478	GLI1, FZD7, SFRP1
cellular potassium ion homeostasis	GO:0030007	1	187	5	14383	0.0472147	0.0869877	15.3829	0.739019	KCNJ2
neutrophil homeostasis	GO:0001780	1	187	3	14383	0.0468114	0.0869877	25.6381	1.22109	MPL
renal vesicle induction	GO:0072034	1	187	2	14383	0.04742	0.0872272	38.4572	1.85617	SOX9
anterior/posterior pattern specification	GO:0009952	3	187	46	14383	0.0474002	0.0872272	5.01616	1.36446	SFRP1, GLI3, SMAD2
regulation of JNK cascade	GO:0046328	2	187	10	14383	0.047622	0.0873366	15.3829	2.79349	EGFR, IGF1R
detection of mechanical stimulus involved in sensory perception of sound	GO:0050910	1	187	3	14383	0.047525	0.0873366	25.6381	1.24017	KCNQ1
mesoderm formation	GO:0001707	2	187	15	14383	0.0475952	0.0873366	10.2553	1.82738	SRF, SMAD2
positive regulation of embryonic development	GO:0040019	1	187	4	14383	0.0475752	0.0873366	19.2286	0.931068	NR2C2
negative regulation of mitotic cell cycle	GO:0045930	3	187	25	14383	0.0483257	0.0877738	9.22973	2.584	FOXC1, EGFR, RB1
Wnt signaling pathway involved in somitogenesis	GO:0090244	1	187	3	14383	0.0481726	0.0877738	25.6381	1.25749	SFRP1
epididymis development	GO:1905867	1	187	2	14383	0.0483148	0.0877738	38.4572	1.89208	GJA1
negative regulation of dendritic cell apoptotic process	GO:2000669	1	187	3	14383	0.0481851	0.0877738	25.6381	1.25783	CXCL12
regulation of modification of postsynaptic structure	GO:0099159	1	187	2	14383	0.0483148	0.0877738	38.4572	1.89208	CDC42
neuron recognition	GO:0008038	1	187	2	14383	0.0483148	0.0877738	38.4572	1.89208	CXCR4
regulation of synapse assembly	GO:0051963	1	187	4	14383	0.0481379	0.0877738	19.2286	0.942359	PDLIM5
heart trabecula formation	GO:0060347	1	187	4	14383	0.048283	0.0877738	19.2286	0.94527	SRF
response to cocaine	GO:0042220	2	187	21	14383	0.0479475	0.0877738	7.32518	1.29695	PITX3, HSPD1
myelin maintenance	GO:0043217	1	187	2	14383	0.0483148	0.0877738	38.4572	1.89208	CXCR4
regulation of cell communication by electrical coupling involved in cardiac conduction	GO:1901844	1	187	4	14383	0.0481379	0.0877738	19.2286	0.942359	CALM3
Cdc42 protein signal transduction	GO:0032488	1	187	2	14383	0.0483148	0.0877738	38.4572	1.89208	CDC42
CXCL12-activated CXCR4 signaling pathway	GO:0038160	1	187	2	14383	0.0483148	0.0877738	38.4572	1.89208	CXCR4
protein localization to cell-cell junction	GO:0150105	1	187	4	14383	0.0484794	0.0877928	19.2286	0.949213	TJP1
negative regulation of smooth muscle cell differentiation	GO:0051151	1	187	3	14383	0.048447	0.0877928	25.6381	1.26484	MECP2
mesenchymal to epithelial transition involved in metanephros morphogenesis	GO:0003337	1	187	5	14383	0.0484421	0.0877928	15.3829	0.758719	GDNF
linoleic acid metabolic process	GO:0043651	1	187	5	14383	0.0484421	0.0877928	15.3829	0.758719	GSTP1
negative regulation of hydrogen peroxide-induced cell death	GO:1903206	1	187	5	14383	0.0487432	0.0882054	15.3829	0.763555	hsa-mir-133a-1
neutrophil chemotaxis	GO:0030593	2	187	29	14383	0.048934	0.0884818	5.30444	0.942993	CCL2, EDN1
positive regulation of cytoplasmic translation	GO:2000767	1	187	3	14383	0.0490042	0.0884818	25.6381	1.27976	PKM
regulation of timing of cell differentiation	GO:0048505	1	187	3	14383	0.0490042	0.0884818	25.6381	1.27976	RBPJ
tissue regeneration	GO:0042246	2	187	9	14383	0.0490414	0.0884838	17.0921	3.17575	CCNB1, CDKN1A
cerebellum development	GO:0021549	2	187	17	14383	0.0491308	0.08858	9.04876	1.63443	FOXC1, MECP2
metanephros development	GO:0001656	2	187	18	14383	0.049554	0.0886908	8.54605	1.54832	GDNF, GLI3
regulation of cardiac muscle cell action potential involved in regulation of contraction	GO:0098909	1	187	4	14383	0.0495094	0.0886908	19.2286	0.969905	HCN4
dendritic cell migration	GO:0036336	1	187	2	14383	0.0495419	0.0886908	38.4572	1.94139	CDC42
tube formation	GO:0035148	2	187	6	14383	0.0493535	0.0886908	25.6381	4.93998	VEGFA, YWHAZ
positive regulation of skeletal muscle cell differentiation	GO:2001016	1	187	4	14383	0.0495094	0.0886908	19.2286	0.969905	hsa-mir-1-1
positive regulation of glomerular filtration	GO:0003104	1	187	2	14383	0.0495419	0.0886908	38.4572	1.94139	GJA1
insulin receptor signaling pathway	GO:0008286	3	187	29	14383	0.0494856	0.0886908	7.95667	2.23569	AKT1, IGF1R, PIK3R2
positive regulation of mesenchymal stem cell migration	GO:1905322	1	187	2	14383	0.0495419	0.0886908	38.4572	1.94139	CXCR4
peptidyl-tyrosine autophosphorylation	GO:0038083	2	187	10	14383	0.0492511	0.0886908	15.3829	2.84702	EGFR, IGF1R
positive regulation of macrophage migration	GO:1905523	1	187	3	14383	0.0493978	0.0886908	25.6381	1.2903	MMP14
negative regulation of insulin-like growth factor receptor signaling pathway	GO:0043569	1	187	5	14383	0.0496681	0.0888301	15.3829	0.778421	hsa-mir-1-1
intestinal absorption	GO:0050892	1	187	5	14383	0.0498128	0.0889045	15.3829	0.780749	KCNQ1
adhesion of symbiont to host	GO:0044406	1	187	3	14383	0.0498184	0.0889045	25.6381	1.30158	HSPD1
mammary gland duct morphogenesis	GO:0060603	1	187	5	14383	0.0498128	0.0889045	15.3829	0.780749	PTCH1
cellular chloride ion homeostasis	GO:0030644	1	187	5	14383	0.0499688	0.0890432	15.3829	0.783256	KCNQ1
microspike assembly	GO:0030035	1	187	3	14383	0.049957	0.0890432	25.6381	1.30529	FSCN1
cellular response to heat	GO:0034605	2	187	19	14383	0.0500533	0.0891291	8.09626	1.47278	HSPD1, CDKN1A
positive regulation of kidney development	GO:0090184	1	187	3	14383	0.0502829	0.0892139	25.6381	1.31403	SOX9
Sertoli cell differentiation	GO:0060008	1	187	3	14383	0.0502829	0.0892139	25.6381	1.31403	SOX9
nuclear-transcribed mRNA catabolic process	GO:0000956	1	187	3	14383	0.0502829	0.0892139	25.6381	1.31403	AGO1
negative regulation of intrinsic apoptotic signaling pathway in response to DNA damage by p53 class mediator	GO:1902166	2	187	7	14383	0.050241	0.0892139	21.9756	4.21645	SIRT1, CD44
calcium-independent cell-matrix adhesion	GO:0007161	1	187	3	14383	0.0501805	0.0892139	25.6381	1.31129	FN1
negative regulation of cold-induced thermogenesis	GO:0120163	2	187	22	14383	0.0503858	0.0893319	6.99222	1.27163	RBPJ, RB1
defense response to bacterium	GO:0042742	2	187	30	14383	0.0505289	0.0895209	5.12763	0.927617	NAIP, RBPJ
positive regulation of brain-derived neurotrophic factor receptor signaling pathway	GO:0031550	1	187	2	14383	0.0509122	0.08994	38.4572	1.99652	BDNF
protein localization to chromosome, telomeric region	GO:0070198	1	187	5	14383	0.0508925	0.08994	15.3829	0.798123	TNKS2
positive regulation of pinocytosis	GO:0048549	1	187	2	14383	0.0509122	0.08994	38.4572	1.99652	CDC42
glutamate secretion	GO:0014047	1	187	2	14383	0.0509122	0.08994	38.4572	1.99652	GJA1
macrophage chemotaxis	GO:0048246	1	187	4	14383	0.0510348	0.0900269	19.2286	1.00059	CCL2
positive regulation of N-terminal peptidyl-lysine acetylation	GO:2000761	1	187	1	14383	0.0510043	0.0900269	76.9144	4.00073	SOX4
positive regulation of tumor necrosis factor production	GO:0032760	3	187	49	14383	0.0516769	0.0902506	4.70905	1.32555	TWIST1, HSPD1, PTPRJ
astrocyte fate commitment	GO:0060018	1	187	3	14383	0.0515072	0.0902506	25.6381	1.3469	SOX9
cholesterol metabolic process	GO:0008203	2	187	30	14383	0.0515725	0.0902506	5.12763	0.938417	CEBPA, LDLRAP1
negative regulation of lens fiber cell differentiation	GO:1902747	1	187	4	14383	0.0513972	0.0902506	19.2286	1.00789	SPRED1
cellular response to cocaine	GO:0071314	1	187	4	14383	0.0516106	0.0902506	19.2286	1.01218	CCNA2
xenobiotic detoxification by transmembrane export across the plasma membrane	GO:1990961	1	187	3	14383	0.0515072	0.0902506	25.6381	1.3469	ABCB1
regulation of ventricular cardiac muscle cell action potential	GO:0098911	1	187	4	14383	0.0515017	0.0902506	19.2286	1.00999	CACNA1C
positive regulation of B cell receptor signaling pathway	GO:0050861	1	187	5	14383	0.0516595	0.0902506	15.3829	0.810477	FOXP1
Harderian gland development	GO:0070384	1	187	3	14383	0.0515072	0.0902506	25.6381	1.3469	SOX9
adaptive thermogenesis	GO:1990845	1	187	5	14383	0.0516595	0.0902506	15.3829	0.810477	UCP2
regulation of mRNA splicing, via spliceosome	GO:0048024	1	187	5	14383	0.0516595	0.0902506	15.3829	0.810477	QKI
otic vesicle formation	GO:0030916	1	187	3	14383	0.0515072	0.0902506	25.6381	1.3469	SOX9
hemopoiesis	GO:0030097	3	187	35	14383	0.0515392	0.0902506	6.59267	1.87144	RBPJ, SFRP1, CDK13
response to interleukin-1	GO:0070555	2	187	25	14383	0.0512274	0.0902506	6.15316	1.12612	ETS1, HDAC4
positive regulation of GTPase activity	GO:0043547	3	187	55	14383	0.0517838	0.0903729	4.19533	1.17874	CCL2, ERBB2, SFRP1
negative regulation of cation channel activity	GO:2001258	1	187	2	14383	0.0519436	0.0903944	38.4572	2.03807	MMP9
positive regulation of collagen fibril organization	GO:1904028	1	187	2	14383	0.0519436	0.0903944	38.4572	2.03807	RB1
response to ether	GO:0045472	1	187	2	14383	0.0519436	0.0903944	38.4572	2.03807	TH
regulation of lamellipodium morphogenesis	GO:2000392	1	187	2	14383	0.0519436	0.0903944	38.4572	2.03807	CD44
ERBB2 signaling pathway	GO:0038128	1	187	4	14383	0.0522579	0.0908124	19.2286	1.02523	CPNE3
positive regulation of low-density lipoprotein receptor activity	GO:1905599	1	187	4	14383	0.0522579	0.0908124	19.2286	1.02523	ANXA2
maintenance of protein localization in endoplasmic reticulum	GO:0035437	1	187	2	14383	0.0524363	0.0909935	38.4572	2.05793	GJA1
actin filament branching	GO:0090135	1	187	2	14383	0.0524363	0.0909935	38.4572	2.05793	CDC42
positive regulation of synaptic transmission, GABAergic	GO:0032230	1	187	5	14383	0.0525597	0.0911432	15.3829	0.824992	PRKCE
lens fiber cell development	GO:0070307	1	187	3	14383	0.05273	0.0913739	25.6381	1.37976	FRS2
ureter smooth muscle cell differentiation	GO:0072193	1	187	3	14383	0.0528744	0.0913779	25.6381	1.38364	SOX9
vitamin D receptor signaling pathway	GO:0070561	1	187	3	14383	0.0528744	0.0913779	25.6381	1.38364	PIM1
megakaryocyte differentiation	GO:0030219	1	187	5	14383	0.0528814	0.0913779	15.3829	0.830182	IL11
regulation of DNA replication	GO:0006275	1	187	4	14383	0.052833	0.0913779	19.2286	1.03682	CCNA2
neuroinflammatory response	GO:0150076	1	187	4	14383	0.0529773	0.0914792	19.2286	1.03973	ADCY1
negative regulation of signal transduction by p53 class mediator	GO:1901797	1	187	2	14383	0.0531662	0.0916515	38.4572	2.08738	RFFL
regulation of chemokine production	GO:0032642	1	187	2	14383	0.0531662	0.0916515	38.4572	2.08738	SNAI2
metabolic process	GO:0008152	2	187	32	14383	0.0531893	0.0916515	4.80715	0.894219	PKM, FASN
neuron development	GO:0048666	2	187	27	14383	0.0533361	0.09184	5.69737	1.06504	SRF, PITX3
positive regulation of transcription elongation from RNA polymerase II promoter	GO:0032968	1	187	3	14383	0.0535352	0.0920535	25.6381	1.40142	CDK13
striatum development	GO:0021756	1	187	5	14383	0.0535235	0.0920535	15.3829	0.840545	RARB
positive regulation of receptor recycling	GO:0001921	1	187	5	14383	0.0540801	0.0929252	15.3829	0.849535	ANXA2
modification of synaptic structure	GO:0099563	1	187	2	14383	0.0541242	0.0929359	38.4572	2.12606	CDC42
positive regulation of epithelial cell proliferation involved in wound healing	GO:0060054	1	187	5	14383	0.0542461	0.09308	15.3829	0.852217	FZD7
positive regulation of mitotic metaphase/anaphase transition	GO:0045842	1	187	2	14383	0.0545315	0.0933087	38.4572	2.14253	RB1
iron ion transport	GO:0006826	1	187	6	14383	0.0545067	0.0933087	12.8191	0.713641	FTL
negative regulation of cysteine-type endopeptidase activity involved in apoptotic signaling pathway	GO:2001268	1	187	2	14383	0.0545315	0.0933087	38.4572	2.14253	MMP9
regulation of cohesin loading	GO:0071922	1	187	2	14383	0.0545315	0.0933087	38.4572	2.14253	RB1
negative regulation of cellular protein metabolic process	GO:0032269	1	187	3	14383	0.0546353	0.0933559	25.6381	1.43105	EDN1
camera-type eye morphogenesis	GO:0048593	2	187	12	14383	0.0546044	0.0933559	12.8191	2.49201	VEGFA, GLI3
negative regulation of catalytic activity	GO:0043086	2	187	24	14383	0.0547198	0.0934101	6.40954	1.21895	ANXA2, CAND1
negative regulation of cartilage development	GO:0061037	1	187	5	14383	0.0547432	0.0934101	15.3829	0.860252	RARB
muscle hypertrophy	GO:0014896	1	187	1	14383	0.0550609	0.0935615	76.9144	4.32816	IGF1
glycolate metabolic process	GO:0009441	1	187	1	14383	0.0550609	0.0935615	76.9144	4.32816	IGF1
positive regulation of glycoprotein biosynthetic process	GO:0010560	1	187	1	14383	0.0550609	0.0935615	76.9144	4.32816	IGF1
regulation of postsynaptic cytosolic calcium ion concentration	GO:0099566	1	187	4	14383	0.0549644	0.0935615	19.2286	1.07986	SLC8A1
positive regulation of trophectodermal cell proliferation	GO:1904075	1	187	1	14383	0.0550609	0.0935615	76.9144	4.32816	IGF1
negative regulation of oocyte development	GO:0060283	1	187	1	14383	0.0550609	0.0935615	76.9144	4.32816	IGF1
granulocyte differentiation	GO:0030851	1	187	5	14383	0.0552991	0.0939012	15.3829	0.869242	CEBPA
positive regulation of endothelial cell chemotaxis to fibroblast growth factor	GO:2000546	1	187	2	14383	0.0556263	0.0942611	38.4572	2.1868	FGFR1
proprioception	GO:0019230	1	187	2	14383	0.0556263	0.0942611	38.4572	2.1868	MECP2
neural crest cell migration involved in autonomic nervous system development	GO:1901166	1	187	4	14383	0.0556077	0.0942611	19.2286	1.09287	FN1
negative regulation of oxidative phosphorylation	GO:0090324	1	187	2	14383	0.055723	0.0942945	38.4572	2.19071	RHOA
positive regulation of vascular associated smooth muscle contraction	GO:1904695	1	187	2	14383	0.055723	0.0942945	38.4572	2.19071	RHOA
Arp2/3 complex-mediated actin nucleation	GO:0034314	1	187	6	14383	0.0558687	0.0943607	12.8191	0.731998	ARPC5
glutamine metabolic process	GO:0006541	1	187	4	14383	0.0558775	0.0943607	19.2286	1.09833	MECP2
positive regulation of protein localization to nucleus	GO:1900182	2	187	17	14383	0.0558253	0.0943607	9.04876	1.75729	NGFR, AKT1
intrahepatic bile duct development	GO:0035622	1	187	2	14383	0.0560317	0.0945559	38.4572	2.20321	SOX9
aortic valve development	GO:0003176	1	187	3	14383	0.0561183	0.0946369	25.6381	1.47104	RBPJ
ventricular cardiac muscle cell development	GO:0055015	1	187	4	14383	0.0561608	0.0946435	19.2286	1.10406	CCNB1
T cell migration	GO:0072678	1	187	5	14383	0.0565055	0.095159	15.3829	0.888771	MSN
positive regulation of mesodermal cell differentiation	GO:1905772	1	187	3	14383	0.056966	0.0951749	25.6381	1.49393	GJA1
chordate embryonic development	GO:0043009	1	187	3	14383	0.0566795	0.0951749	25.6381	1.48619	FGFR1
endothelial tube lumen extension	GO:0097498	1	187	2	14383	0.056941	0.0951749	38.4572	2.24004	RHOA
negative regulation of insulin secretion involved in cellular response to glucose stimulus	GO:0061179	1	187	5	14383	0.0569807	0.0951749	15.3829	0.896471	UCP2
intestinal epithelial cell differentiation	GO:0060575	1	187	4	14383	0.0568252	0.0951749	19.2286	1.11752	GATA4
endocardial cushion morphogenesis	GO:0003203	2	187	13	14383	0.0567788	0.0951749	11.833	2.3437	TWIST1, SOX9
long-chain fatty acid transport	GO:0015909	1	187	5	14383	0.0569298	0.0951749	15.3829	0.895644	FABP3
regulation of osteoblast proliferation	GO:0033688	1	187	2	14383	0.056941	0.0951749	38.4572	2.24004	RHOA
response to pH	GO:0009268	1	187	3	14383	0.056966	0.0951749	25.6381	1.49393	GJA1
positive regulation of protein secretion	GO:0050714	2	187	26	14383	0.0568128	0.0951749	5.9165	1.14743	IGF1, ACHE
cell projection organization	GO:0030030	2	187	20	14383	0.0566673	0.0951749	7.69144	1.49915	AKT1, TWF2
cerebral cortex cell migration	GO:0021795	1	187	2	14383	0.056941	0.0951749	38.4572	2.24004	RHOA
platelet activation	GO:0030168	2	187	25	14383	0.0574055	0.0958191	6.15316	1.20147	SRF, PIK3CA
positive regulation of renal sodium excretion	GO:0035815	1	187	5	14383	0.0574654	0.0958538	15.3829	0.904327	EDN1
phagocytosis	GO:0006909	2	187	23	14383	0.057575	0.0959715	6.68821	1.31072	MET, PIK3CA
contact inhibition	GO:0060242	1	187	3	14383	0.0579359	0.0964419	25.6381	1.52014	PTPRJ
intestinal epithelial structure maintenance	GO:0060729	1	187	3	14383	0.0579359	0.0964419	25.6381	1.52014	SOX9
piecemeal microautophagy of the nucleus	GO:0034727	1	187	5	14383	0.0580198	0.0964625	15.3829	0.913319	RB1CC1
positive regulation of behavioral fear response	GO:2000987	1	187	2	14383	0.058027	0.0964625	38.4572	2.28407	GJA1
ventricular system development	GO:0021591	1	187	4	14383	0.0583103	0.0967367	19.2286	1.14762	MECP2
regulation of TOR signaling	GO:0032006	1	187	6	14383	0.0583002	0.0967367	12.8191	0.764837	RFFL
ruffle assembly	GO:0097178	1	187	4	14383	0.0583103	0.0967367	19.2286	1.14762	BAG4
neuroblast proliferation	GO:0007405	1	187	6	14383	0.0585982	0.0968865	12.8191	0.768867	FRS2
head development	GO:0060322	1	187	4	14383	0.0585912	0.0968865	19.2286	1.15332	MMP14
signal complex assembly	GO:0007172	1	187	4	14383	0.0585254	0.0968865	19.2286	1.15199	PXN
synaptic transmission, dopaminergic	GO:0001963	1	187	6	14383	0.0585982	0.0968865	12.8191	0.768867	TH
plasma membrane organization	GO:0007009	1	187	6	14383	0.0585982	0.0968865	12.8191	0.768867	SERP1
chondrocyte differentiation involved in endochondral bone morphogenesis	GO:0003413	1	187	2	14383	0.0586654	0.0969322	38.4572	2.30998	SOX9
T cell costimulation	GO:0031295	2	187	18	14383	0.0588196	0.0971216	8.54605	1.70686	AKT1, PIK3CA
blood coagulation, fibrin clot formation	GO:0072378	1	187	4	14383	0.0591624	0.0976219	19.2286	1.16492	FN1
positive regulation of collateral sprouting	GO:0048672	1	187	3	14383	0.0595402	0.0981133	25.6381	1.56356	BDNF
brain-derived neurotrophic factor receptor signaling pathway	GO:0031547	1	187	3	14383	0.0595402	0.0981133	25.6381	1.56356	BDNF
monocyte activation	GO:0042117	1	187	4	14383	0.0596779	0.0982741	19.2286	1.17539	FOXP1
cleavage furrow formation	GO:0036089	1	187	2	14383	0.0598138	0.0983659	38.4572	2.35663	RHOA
regulation of microvillus assembly	GO:0032534	1	187	4	14383	0.059805	0.0983659	19.2286	1.17797	FSCN1
circulatory system development	GO:0072359	1	187	6	14383	0.0599546	0.0985312	12.8191	0.787229	KCNQ1
mesenchymal to epithelial transition	GO:0060231	1	187	5	14383	0.0600162	0.0985665	15.3829	0.945743	FZD7
positive regulation of protein processing	GO:0010954	1	187	4	14383	0.0600736	0.0985946	19.2286	1.18343	MMP14
mating behavior	GO:0007617	1	187	4	14383	0.0601275	0.0986172	19.2286	1.18453	TH
negative regulation of telomere maintenance via telomere lengthening	GO:1904357	1	187	6	14383	0.0602738	0.0986608	12.8191	0.791554	TNKS2
positive regulation of smooth muscle cell migration	GO:0014911	2	187	14	14383	0.0602748	0.0986608	10.9878	2.24513	IGF1, HDAC4
locomotory behavior	GO:0007626	2	187	22	14383	0.0601946	0.0986608	6.99222	1.4072	TH, PITX3
carboxylic acid transmembrane transport	GO:1905039	1	187	3	14383	0.0605076	0.0989757	25.6381	1.58978	ABCB1
protein localization to chromosome, centromeric region	GO:0071459	1	187	3	14383	0.0605623	0.0989993	25.6381	1.59127	RB1
hematopoietic progenitor cell differentiation	GO:0002244	2	187	18	14383	0.0608502	0.0994035	8.54605	1.74039	ADAR, SFRP1
response to cytokine	GO:0034097	3	187	32	14383	0.0609396	0.0994832	7.21073	2.20283	SRF, MCL1, BCL2L1
establishment or maintenance of apical/basal cell polarity	GO:0035088	1	187	3	14383	0.0610507	0.0995983	25.6381	1.60451	CDC42
negative regulation of cell size	GO:0045792	2	187	6	14383	0.0611477	0.0996903	25.6381	5.58142	RHOA, AKT1
positive regulation of interleukin-21 production	GO:0032745	1	187	2	14383	0.0614892	0.100114	38.4572	2.42479	FOXP1
T follicular helper cell differentiation	GO:0061470	1	187	2	14383	0.0614892	0.100114	38.4572	2.42479	FOXP1
epithelium development	GO:0060429	1	187	3	14383	0.061774	0.100511	25.6381	1.62415	SNAI2
connective tissue development	GO:0061448	1	187	3	14383	0.0620166	0.100839	25.6381	1.63073	CCN2
negative regulation of potassium ion transmembrane transport	GO:1901380	1	187	5	14383	0.0622228	0.101107	15.3829	0.981663	KCNH2
Wnt signaling pathway	GO:0016055	4	187	95	14383	0.0623374	0.101226	3.2385	1.21085	CCND1, FZD7, TNKS2, SFRP1
positive regulation of DNA biosynthetic process	GO:2000573	2	187	9	14383	0.0624466	0.101336	17.0921	3.64464	VEGFA, MYC
response to manganese ion	GO:0010042	1	187	4	14383	0.0625312	0.101339	19.2286	1.23345	SOD2
positive regulation of NMDA glutamate receptor activity	GO:1904783	1	187	4	14383	0.062496	0.101339	19.2286	1.23273	CCL2
positive regulation of vascular wound healing	GO:0035470	1	187	3	14383	0.0627234	0.101584	25.6381	1.64994	CXCR4
enucleate erythrocyte differentiation	GO:0043353	1	187	3	14383	0.0629843	0.101939	25.6381	1.65703	RB1
epithelial to mesenchymal transition involved in cardiac fibroblast development	GO:0060940	1	187	3	14383	0.0631272	0.102035	25.6381	1.66091	PDCD4
ATP metabolic process	GO:0046034	1	187	7	14383	0.0630933	0.102035	10.9878	0.711225	ATP6V1B2
negative regulation of heart contraction	GO:0045822	1	187	6	14383	0.06333	0.102296	12.8191	0.833039	hsa-mir-208a
positive regulation of cardioblast differentiation	GO:0051891	1	187	3	14383	0.0633875	0.102321	25.6381	1.66799	GATA4
regulation of vasoconstriction	GO:0019229	1	187	6	14383	0.0634727	0.102391	12.8191	0.83498	EDN1
dorsal spinal cord development	GO:0021516	1	187	5	14383	0.0635746	0.102488	15.3829	1.00371	GDNF
response to antibiotic	GO:0046677	2	187	15	14383	0.0637874	0.102764	10.2553	2.15911	CASP9, ETS1
anterior/posterior axis specification, embryo	GO:0008595	1	187	6	14383	0.0640452	0.103112	12.8191	0.842767	FRS2
ossification involved in bone maturation	GO:0043931	1	187	3	14383	0.064308	0.10324	25.6381	1.69304	RHOA
positive regulation of monocyte aggregation	GO:1900625	1	187	3	14383	0.0643357	0.10324	25.6381	1.6938	CD44
regulation of glucose transmembrane transport	GO:0010827	1	187	5	14383	0.0642603	0.10324	15.3829	1.0149	EDN1
prostate gland morphogenesis	GO:0060512	1	187	4	14383	0.064198	0.10324	19.2286	1.26745	SOX9
smooth muscle cell migration	GO:0014909	1	187	5	14383	0.0642874	0.10324	15.3829	1.01535	ARPC5
notochord development	GO:0030903	1	187	2	14383	0.0645153	0.103461	38.4572	2.54821	SOX9
activation of cysteine-type endopeptidase activity	GO:0097202	1	187	6	14383	0.0646798	0.103657	12.8191	0.851405	ASPH
ureter development	GO:0072189	1	187	3	14383	0.0647584	0.103715	25.6381	1.70531	SOX9
germ cell development	GO:0007281	2	187	17	14383	0.0649912	0.10402	9.04876	1.9174	AKT1, BCL2L1
positive regulation of lipase activity	GO:0060193	1	187	2	14383	0.0653631	0.104207	38.4572	2.58286	RHOA
cellular response to nicotine	GO:0071316	1	187	4	14383	0.0652536	0.104207	19.2286	1.28901	TH
long-chain fatty acid biosynthetic process	GO:0042759	1	187	6	14383	0.0652516	0.104207	12.8191	0.859193	QKI
regulation of cell morphogenesis	GO:0022604	1	187	6	14383	0.0653546	0.104207	12.8191	0.860596	LARP4
skeletal muscle satellite cell migration	GO:1902766	1	187	2	14383	0.0653631	0.104207	38.4572	2.58286	RHOA
regulation of smooth muscle contraction	GO:0006940	1	187	6	14383	0.0653546	0.104207	12.8191	0.860596	PLCE1
regulation of synaptic vesicle endocytosis	GO:1900242	1	187	4	14383	0.0655376	0.10423	19.2286	1.29482	CALM3
lymph vessel development	GO:0001945	1	187	6	14383	0.0655475	0.10423	12.8191	0.863225	FOXC1
erythrocyte maturation	GO:0043249	1	187	7	14383	0.0655064	0.10423	10.9878	0.739375	G6PD
embryonic neurocranium morphogenesis	GO:0048702	1	187	6	14383	0.0655475	0.10423	12.8191	0.863225	GLI3
cation transport	GO:0006812	1	187	7	14383	0.0656487	0.104321	10.9878	0.741038	HCN4
low-density lipoprotein particle clearance	GO:0034383	1	187	6	14383	0.06569	0.104321	12.8191	0.865166	LDLRAP1
negative regulation of voltage-gated calcium channel activity	GO:1901386	1	187	7	14383	0.0659444	0.104455	10.9878	0.744493	hsa-mir-208a
mRNA cleavage involved in gene silencing by miRNA	GO:0035279	1	187	4	14383	0.065865	0.104455	19.2286	1.30151	AGO1
negative thymic T cell selection	GO:0045060	1	187	5	14383	0.0659432	0.104455	15.3829	1.04242	GLI3
mRNA cleavage involved in gene silencing by siRNA	GO:0090625	1	187	4	14383	0.065865	0.104455	19.2286	1.30151	AGO1
regulation of dendritic spine morphogenesis	GO:0061001	1	187	6	14383	0.0661812	0.104742	12.8191	0.871864	PDLIM5
bone mineralization involved in bone maturation	GO:0035630	1	187	2	14383	0.0662116	0.104742	38.4572	2.61757	IGF1
negative regulation of epithelial to mesenchymal transition	GO:0010719	2	187	19	14383	0.0663958	0.104763	8.09626	1.73094	SPRED1, SFRP1
positive regulation of apoptotic signaling pathway	GO:2001235	2	187	20	14383	0.0663056	0.104763	7.69144	1.6407	NGFR, FAS
macrophage activation	GO:0042116	1	187	5	14383	0.0663865	0.104763	15.3829	1.04967	FOXP1
negative regulation of cardiac muscle cell proliferation	GO:0060044	2	187	14	14383	0.0663845	0.104763	10.9878	2.3735	GJA1, hsa-mir-1-1
positive regulation of male gonad development	GO:2000020	1	187	4	14383	0.0664988	0.104859	19.2286	1.31448	SOX9
regulation of interleukin-1 beta production	GO:0032651	1	187	6	14383	0.0668944	0.105347	12.8191	0.881594	FOXP1
Roundabout signaling pathway	GO:0035385	1	187	3	14383	0.066863	0.105347	25.6381	1.7627	RHOA
positive regulation of urine volume	GO:0035810	1	187	6	14383	0.0672319	0.105495	12.8191	0.886201	EDN1
regulation of lipid kinase activity	GO:0043550	1	187	3	14383	0.0671863	0.105495	25.6381	1.77153	RB1
vascular endothelial growth factor receptor signaling pathway	GO:0048010	2	187	19	14383	0.0670834	0.105495	8.09626	1.74129	FOXC1, VEGFA
activation of cysteine-type endopeptidase activity involved in apoptotic process by cytochrome c	GO:0008635	1	187	4	14383	0.0672467	0.105495	19.2286	1.32979	CASP9
negative regulation of T cell receptor signaling pathway	GO:0050860	1	187	7	14383	0.0671482	0.105495	10.9878	0.758569	PTPRJ
monocyte aggregation	GO:0070487	1	187	3	14383	0.0671863	0.105495	25.6381	1.77153	CD44
organic anion transport	GO:0015711	1	187	6	14383	0.0675634	0.105924	12.8191	0.890728	ABCG2
positive regulation of early endosome to late endosome transport	GO:2000643	1	187	6	14383	0.0677806	0.106197	12.8191	0.893696	MSN
embryonic eye morphogenesis	GO:0048048	1	187	6	14383	0.0678439	0.106228	12.8191	0.894561	RARB
necroptotic signaling pathway	GO:0097527	1	187	5	14383	0.0679466	0.106253	15.3829	1.07523	FAS
positive regulation of epithelial cell proliferation involved in lung morphogenesis	GO:0060501	1	187	4	14383	0.0679466	0.106253	19.2286	1.34413	CDC42
negative regulation of glucose import	GO:0046325	1	187	6	14383	0.0680469	0.106342	12.8191	0.897334	PEA15
pro-B cell differentiation	GO:0002328	1	187	3	14383	0.0681838	0.106488	25.6381	1.79879	SOX4
protein maturation	GO:0051604	1	187	7	14383	0.0683505	0.106631	10.9878	0.772646	HSPD1
regulation of modification of synaptic structure	GO:1905244	1	187	3	14383	0.0683623	0.106631	25.6381	1.80367	RHOA
positive regulation of adenylate cyclase activity	GO:0045762	1	187	5	14383	0.0688954	0.107345	15.3829	1.0908	CACNA1C
positive regulation of dendritic spine morphogenesis	GO:0061003	1	187	6	14383	0.0689092	0.107345	12.8191	0.909123	CAPRIN1
cellular response to testosterone stimulus	GO:0071394	1	187	5	14383	0.0689511	0.107345	15.3829	1.09171	MSN
endothelin receptor signaling pathway	GO:0086100	1	187	5	14383	0.0691082	0.107521	15.3829	1.09429	EDN1
cellular response to forskolin	GO:1904322	1	187	6	14383	0.0692484	0.107671	12.8191	0.913764	ADCY1
regulation of sodium ion transport	GO:0002028	1	187	6	14383	0.0694013	0.107772	12.8191	0.915855	SLC8A1
myoblast proliferation	GO:0051450	1	187	2	14383	0.0693741	0.107772	38.4572	2.74722	IGF1
beta selection	GO:0043366	1	187	3	14383	0.0695644	0.107889	25.6381	1.83656	RHOA
cellular response to epinephrine stimulus	GO:0071872	1	187	7	14383	0.0695514	0.107889	10.9878	0.786724	KCNQ1
alternative mRNA splicing, via spliceosome	GO:0000380	1	187	7	14383	0.0700091	0.108441	10.9878	0.792096	CDK13
negative regulation of oxidative stress-induced cell death	GO:1903202	1	187	7	14383	0.0700091	0.108441	10.9878	0.792096	GATA4
calcium-mediated signaling using intracellular calcium source	GO:0035584	1	187	6	14383	0.0701635	0.108612	12.8191	0.926292	PTPRJ
receptor-mediated endocytosis	GO:0006898	2	187	24	14383	0.070629	0.109206	6.40954	1.41166	EGFR, LDLRAP1
neuropilin signaling pathway	GO:0038189	1	187	3	14383	0.0706363	0.109206	25.6381	1.86593	CDC42
I-kappaB kinase/NF-kappaB signaling	GO:0007249	2	187	24	14383	0.0707053	0.109244	6.40954	1.41254	FAIM, AKT1
filopodium assembly	GO:0046847	1	187	4	14383	0.070786	0.109299	19.2286	1.40243	CDC42
protein refolding	GO:0042026	1	187	7	14383	0.0708923	0.109348	10.9878	0.802467	HSPD1
leukocyte apoptotic process	GO:0071887	1	187	3	14383	0.0709068	0.109348	25.6381	1.87334	CASP9
smooth muscle tissue development	GO:0048745	1	187	6	14383	0.0710183	0.109451	12.8191	0.938004	PTCH1
positive regulation of cardiac muscle hypertrophy in response to stress	GO:1903244	1	187	8	14383	0.0716009	0.11024	9.6143	0.709396	hsa-mir-208a
response to other organism	GO:0051707	1	187	2	14383	0.0716608	0.11024	38.4572	2.84124	MECP2
peptide cross-linking	GO:0018149	1	187	5	14383	0.071665	0.11024	15.3829	1.13633	FN1
endoderm development	GO:0007492	2	187	13	14383	0.071889	0.110515	11.833	2.6852	GATA4, SMAD2
T cell receptor signaling pathway	GO:0050852	2	187	35	14383	0.0719652	0.110563	4.39511	0.971222	PTPRJ, PIK3CA
negative regulation of RNA polymerase II regulatory region sequence-specific DNA binding	GO:1903026	1	187	3	14383	0.0721682	0.110736	25.6381	1.90796	TMSB4X
collateral sprouting	GO:0048668	1	187	4	14383	0.0721264	0.110736	19.2286	1.43001	BDNF
cellular response to BMP stimulus	GO:0071773	2	187	18	14383	0.072227	0.110757	8.54605	1.92171	SOX9, SFRP1
Sertoli cell development	GO:0060009	1	187	5	14383	0.0727027	0.111372	15.3829	1.15342	SOX9
Sertoli cell proliferation	GO:0060011	1	187	4	14383	0.072719	0.111372	19.2286	1.44221	BCL2L2
peptidyl-serine dephosphorylation	GO:0070262	1	187	7	14383	0.0728402	0.111488	10.9878	0.825376	PPP2R2D
microtubule-based movement	GO:0007018	1	187	8	14383	0.0729387	0.111569	9.6143	0.723168	KIF2A
cell maturation	GO:0048469	2	187	16	14383	0.0730466	0.111665	9.6143	2.18458	VEGFA, CEBPA
planar cell polarity pathway involved in neural tube closure	GO:0090179	1	187	6	14383	0.0732562	0.111915	12.8191	0.968722	SFRP1
response to organonitrogen compound	GO:0010243	2	187	13	14383	0.0734499	0.112142	11.833	2.71903	CCND1, CDKN1A
regulation of complement-dependent cytotoxicity	GO:1903659	1	187	4	14383	0.0735556	0.112233	19.2286	1.45946	IL11
otic vesicle development	GO:0071599	1	187	5	14383	0.0737466	0.112454	15.3829	1.17064	SOX9
negative regulation of phosphorylation	GO:0042326	2	187	12	14383	0.0737965	0.112461	12.8191	2.96431	SIRT1, CDKN1A
negative regulation of multicellular organism growth	GO:0040015	1	187	6	14383	0.0738971	0.112544	12.8191	0.977532	PTCH1
removal of superoxide radicals	GO:0019430	1	187	7	14383	0.0740355	0.112545	10.9878	0.839458	SOD2
regulation of respiratory gaseous exchange by nervous system process	GO:0002087	1	187	5	14383	0.0740038	0.112545	15.3829	1.17488	MECP2
erythrocyte development	GO:0048821	1	187	5	14383	0.0740038	0.112545	15.3829	1.17488	SRF
negative regulation of type I interferon-mediated signaling pathway	GO:0060339	1	187	8	14383	0.0741336	0.112583	9.6143	0.735485	ADAR
startle response	GO:0001964	1	187	6	14383	0.074152	0.112583	12.8191	0.981038	MECP2
positive regulation of production of miRNAs involved in gene silencing by miRNA	GO:1903800	2	187	10	14383	0.0742817	0.11264	15.3829	3.60446	MYOCD, EGFR
glutathione transmembrane transport	GO:0034775	1	187	4	14383	0.0742673	0.11264	19.2286	1.47414	GJA1
RNA secondary structure unwinding	GO:0010501	1	187	5	14383	0.0743548	0.112681	15.3829	1.18068	AGO1
PML body organization	GO:0030578	1	187	3	14383	0.0747028	0.113133	25.6381	1.97765	ETS1
negative regulation of tau-protein kinase activity	GO:1902948	1	187	3	14383	0.0747454	0.113133	25.6381	1.97882	RB1
endothelium development	GO:0003158	1	187	3	14383	0.0749889	0.113432	25.6381	1.98553	GJA1
regulation of secondary heart field cardioblast proliferation	GO:0003266	1	187	4	14383	0.0751022	0.113463	19.2286	1.49138	HAND2
transdifferentiation	GO:0060290	1	187	3	14383	0.0750712	0.113463	25.6381	1.9878	GATA4
cellular sodium ion homeostasis	GO:0006883	1	187	8	14383	0.075327	0.113733	9.6143	0.747804	SLC8A1
positive regulation of peptidase activity	GO:0010952	1	187	4	14383	0.0754012	0.113775	19.2286	1.49756	FN1
positive regulation of vascular endothelial cell proliferation	GO:1905564	2	187	20	14383	0.07585	0.114381	7.69144	1.7742	SP1, FGFR1
regulation of modification of postsynaptic actin cytoskeleton	GO:1905274	1	187	3	14383	0.076055	0.114442	25.6381	2.01491	RHOA
cellular response to dexamethasone stimulus	GO:0071549	2	187	15	14383	0.0760763	0.114442	10.2553	2.39173	CASP9, EGFR
prostaglandin biosynthetic process	GO:0001516	1	187	5	14383	0.0760169	0.114442	15.3829	1.20815	EDN1
positive regulation of phospholipase activity	GO:0010518	1	187	5	14383	0.0760766	0.114442	15.3829	1.20913	FGFR1
hippocampus development	GO:0021766	2	187	23	14383	0.076284	0.114683	6.68821	1.54231	SRF, GLI3
transcription, DNA-templated	GO:0006351	2	187	29	14383	0.0767173	0.115242	5.30444	1.22102	PTMA, MEF2A
superoxide anion generation	GO:0042554	1	187	6	14383	0.0767497	0.115242	12.8191	1.01682	EDN1
positive regulation of dendrite morphogenesis	GO:0050775	1	187	7	14383	0.0768966	0.115392	10.9878	0.873238	CAPRIN1
vasoconstriction	GO:0042310	1	187	6	14383	0.0770421	0.11554	12.8191	1.02086	EDN1
regulation of extracellular matrix disassembly	GO:0010715	1	187	3	14383	0.0772308	0.115681	25.6381	2.04735	ETS1
chemical synaptic transmission	GO:0007268	2	187	36	14383	0.0771904	0.115681	4.27302	0.983248	CACNB2, MECP2
cellular response to vitamin D	GO:0071305	1	187	7	14383	0.0773672	0.115781	10.9878	0.878804	SFRP1
endochondral bone morphogenesis	GO:0060350	1	187	3	14383	0.0773922	0.115781	25.6381	2.05181	SOX9
artery development	GO:0060840	1	187	4	14383	0.0775706	0.115978	19.2286	1.54244	GLI3
negative regulation of granulocyte differentiation	GO:0030853	1	187	5	14383	0.07775	0.116175	15.3829	1.23684	PRDM16
regulation of ventricular cardiac muscle cell membrane depolarization	GO:0060373	1	187	4	14383	0.0778467	0.116249	19.2286	1.54816	hsa-mir-1-1
middle ear morphogenesis	GO:0042474	1	187	7	14383	0.078087	0.116536	10.9878	0.887323	EDN1
suckling behavior	GO:0001967	1	187	6	14383	0.0783213	0.116815	12.8191	1.03852	HAND2
positive regulation of extracellular matrix disassembly	GO:0090091	1	187	3	14383	0.0784371	0.116917	25.6381	2.08068	FSCN1
release of cytochrome c from mitochondria	GO:0001836	2	187	14	14383	0.0784971	0.116935	10.9878	2.61697	SOD2, BCL2L1
cytoplasmic sequestering of NF-kappaB	GO:0007253	1	187	7	14383	0.0788325	0.117308	10.9878	0.896155	TMSB4X
negative regulation of xenobiotic detoxification by transmembrane export across the plasma membrane	GO:1905700	1	187	9	14383	0.078843	0.117308	8.54605	0.697008	hsa-mir-1-1
regulation of transforming growth factor beta receptor signaling pathway	GO:0017015	2	187	15	14383	0.0789323	0.117369	10.2553	2.44399	SOX11, SMAD2
positive regulation of microtubule nucleation	GO:0090063	1	187	5	14383	0.0792055	0.117601	15.3829	1.26098	MECP2
positive regulation of dendrite extension	GO:1903861	1	187	5	14383	0.0792318	0.117601	15.3829	1.26142	CXCR4
cellular iron ion homeostasis	GO:0006879	2	187	14	14383	0.0791448	0.117601	10.9878	2.62964	FTL, MYC
positive regulation of protein import into nucleus	GO:0042307	2	187	22	14383	0.0796025	0.118079	6.99222	1.65505	PIK3R2, GLI3
chronic inflammatory response	GO:0002544	1	187	5	14383	0.0796853	0.118131	15.3829	1.26895	GJA1
embryonic camera-type eye formation	GO:0060900	1	187	1	14383	0.0803076	0.118196	76.9144	6.39823	TWIST1
positive regulation of endocardial cushion to mesenchymal transition involved in heart valve formation	GO:2000802	1	187	1	14383	0.0803076	0.118196	76.9144	6.39823	TWIST1
cellular response to phorbol 13-acetate 12-myristate	GO:1904628	1	187	1	14383	0.0803076	0.118196	76.9144	6.39823	CDK4
negative regulation of blood coagulation	GO:0030195	1	187	6	14383	0.0799806	0.118196	12.8191	1.06147	EDN1
regulation of sensory perception of pain	GO:0051930	1	187	7	14383	0.0800205	0.118196	10.9878	0.910241	EDN1
respiratory system process	GO:0003016	1	187	8	14383	0.0800748	0.118196	9.6143	0.796969	YWHAZ
negative regulation of histone phosphorylation	GO:0033128	1	187	1	14383	0.0803076	0.118196	76.9144	6.39823	TWIST1
negative regulation of molecular function	GO:0044092	1	187	1	14383	0.0803076	0.118196	76.9144	6.39823	TWIST1
regulation of lipid catabolic process	GO:0050994	1	187	1	14383	0.0803076	0.118196	76.9144	6.39823	CDK4
collagen-activated tyrosine kinase receptor signaling pathway	GO:0038063	1	187	6	14383	0.0798748	0.118196	12.8191	1.06001	COL1A1
cell proliferation involved in heart valve development	GO:2000793	1	187	1	14383	0.0803076	0.118196	76.9144	6.39823	TWIST1
regulation of protein phosphorylation	GO:0001932	2	187	23	14383	0.0800313	0.118196	6.68821	1.58634	FN1, PIK3CA
positive regulation of cell activation	GO:0050867	1	187	3	14383	0.0805	0.118408	25.6381	2.13777	CCN2
myotube cell development	GO:0014904	1	187	4	14383	0.0806039	0.11849	19.2286	1.60538	IGF1
negative regulation of glial cell apoptotic process	GO:0034351	1	187	7	14383	0.0806845	0.118537	10.9878	0.918123	CCL2
positive regulation of cellular senescence	GO:2000774	2	187	14	14383	0.0809517	0.118858	10.9878	2.6648	SIRT1, KRAS
positive regulation of extracellular matrix organization	GO:1903055	1	187	2	14383	0.0811719	0.118988	38.4572	3.23482	RB1
dorsal/ventral neural tube patterning	GO:0021904	1	187	7	14383	0.0811857	0.118988	10.9878	0.924076	PTCH1
mitochondrion morphogenesis	GO:0070584	1	187	5	14383	0.0810925	0.118988	15.3829	1.29234	BCL2L1
apoptotic DNA fragmentation	GO:0006309	1	187	3	14383	0.0815542	0.119457	25.6381	2.167	FOXL2
tumor necrosis factor-mediated signaling pathway	GO:0033209	2	187	25	14383	0.0818127	0.119764	6.15316	1.47559	TMSB4X, FAS
kidney morphogenesis	GO:0060993	1	187	4	14383	0.0822963	0.1204	19.2286	1.64058	SOX4
negative regulation of vascular permeability	GO:0043116	1	187	9	14383	0.0824005	0.120481	8.54605	0.729857	PTPRJ
cardiac myofibril assembly	GO:0055003	1	187	5	14383	0.0826747	0.1208	15.3829	1.31868	SRF
positive regulation of chondrocyte proliferation	GO:1902732	1	187	6	14383	0.0827664	0.1208	12.8191	1.10009	SOX9
positive regulation of vesicle fusion	GO:0031340	1	187	5	14383	0.0827452	0.1208	15.3829	1.31985	ANXA2
histone lysine methylation	GO:0034968	1	187	8	14383	0.0829173	0.120948	9.6143	0.826527	PRDM16
apical junction assembly	GO:0043297	1	187	4	14383	0.0834671	0.121677	19.2286	1.66498	RHOA
regulation of tumor necrosis factor production	GO:0032680	1	187	8	14383	0.0837684	0.122044	9.6143	0.835395	FOXP1
response to cobalt ion	GO:0032025	1	187	4	14383	0.0839885	0.122292	19.2286	1.67585	CASP9
positive regulation of lymphocyte proliferation	GO:0050671	1	187	6	14383	0.0841615	0.122471	12.8191	1.11948	MPL
positive regulation of hydrogen sulfide biosynthetic process	GO:1904828	1	187	1	14383	0.0844261	0.122743	76.9144	6.74133	SP1
dorsal/ventral axis specification	GO:0009950	1	187	4	14383	0.0845485	0.122743	19.2286	1.68753	SFRP1
positive regulation of nodal signaling pathway involved in determination of lateral mesoderm left/right asymmetry	GO:1900224	1	187	2	14383	0.0845271	0.122743	38.4572	3.37465	SMAD2
zygotic specification of dorsal/ventral axis	GO:0007352	1	187	2	14383	0.0845271	0.122743	38.4572	3.37465	SMAD2
negative regulation of B cell apoptotic process	GO:0002903	1	187	5	14383	0.0848304	0.123079	15.3829	1.35464	FOXP1
prostaglandin metabolic process	GO:0006693	1	187	7	14383	0.085068	0.123351	10.9878	0.970299	GSTP1
circadian regulation of gene expression	GO:0032922	2	187	31	14383	0.0851361	0.123377	4.96222	1.21291	NGFR, SIRT1
negative regulation of endoplasmic reticulum stress-induced intrinsic apoptotic signaling pathway	GO:1902236	1	187	7	14383	0.0853622	0.123632	10.9878	0.97381	BCL2L1
positive regulation of mesenchymal cell proliferation	GO:0002053	2	187	15	14383	0.0854283	0.123654	10.2553	2.56072	SOX9, MYC
cartilage morphogenesis	GO:0060536	1	187	3	14383	0.0855372	0.123691	25.6381	2.27774	HAND2
sprouting angiogenesis	GO:0002040	2	187	15	14383	0.0855545	0.123691	10.2553	2.56295	VEGFA, CDC42
positive regulation of epithelial cell migration	GO:0010634	2	187	20	14383	0.085708	0.123767	7.69144	1.90655	SOX9, PRKCE
positive regulation of transcription from RNA polymerase II promoter in response to hypoxia	GO:0061419	2	187	6	14383	0.0856793	0.123767	25.6381	6.79502	VEGFA, RBPJ
positive regulation of calcium ion transport into cytosol	GO:0010524	1	187	6	14383	0.0859658	0.124066	12.8191	1.1446	ASPH
GTP metabolic process	GO:0046039	1	187	5	14383	0.0862543	0.124409	15.3829	1.37844	RHOA
positive regulation of calcium ion transport	GO:0051928	1	187	9	14383	0.0863736	0.124508	8.54605	0.766694	CACNB2
viral genome replication	GO:0019079	1	187	7	14383	0.0866445	0.124825	10.9878	0.989125	CCL2
nucleobase-containing compound metabolic process	GO:0006139	1	187	9	14383	0.0868232	0.125009	8.54605	0.770873	PNP
response to dexamethasone	GO:0071548	1	187	5	14383	0.0875017	0.125912	15.3829	1.39932	EDN1
negative regulation of nitric-oxide synthase activity	GO:0051001	1	187	9	14383	0.0882402	0.1269	8.54605	0.784057	hsa-mir-212
neuron fate determination	GO:0048664	1	187	4	14383	0.0886534	0.127135	19.2286	1.77341	CDC42
membrane depolarization	GO:0051899	1	187	7	14383	0.0887147	0.127135	10.9878	1.0139	EDN1
negative regulation of peroxisome proliferator activated receptor signaling pathway	GO:0035359	1	187	2	14383	0.088675	0.127135	38.4572	3.54822	TWIST1
cerebral cortex development	GO:0021987	2	187	33	14383	0.0885377	0.127135	4.66148	1.16485	TH, H2AX
amyloid-beta formation	GO:0034205	1	187	6	14383	0.0885389	0.127135	12.8191	1.18051	BACE1
negative regulation of oxidative phosphorylation uncoupler activity	GO:2000276	1	187	2	14383	0.088675	0.127135	38.4572	3.54822	TWIST1
positive regulation of gamma-delta T cell differentiation	GO:0045588	1	187	4	14383	0.0890824	0.127513	19.2286	1.7824	SOX4
gene expression	GO:0010467	2	187	26	14383	0.0890548	0.127513	5.9165	1.49062	AKT1, KCNQ1
layer formation in cerebral cortex	GO:0021819	1	187	6	14383	0.0891346	0.127513	12.8191	1.18883	GLI3
viral RNA genome replication	GO:0039694	1	187	5	14383	0.0893299	0.127718	15.3829	1.42998	CDC42
T cell differentiation in thymus	GO:0033077	2	187	14	14383	0.0893924	0.127733	10.9878	2.82597	FZD7, GLI3
T cell chemotaxis	GO:0010818	1	187	6	14383	0.0897914	0.128229	12.8191	1.19802	CXCL12
mammary gland alveolus development	GO:0060749	2	187	14	14383	0.08994	0.128366	10.9878	2.83627	CCND1, VEGFA
superoxide metabolic process	GO:0006801	1	187	8	14383	0.0900396	0.128433	9.6143	0.900994	SOD2
regulation of filopodium assembly	GO:0051489	1	187	6	14383	0.0900922	0.128434	12.8191	1.20223	CDC42
response to lithium ion	GO:0010226	1	187	7	14383	0.0903464	0.128721	10.9878	1.03346	ADCY1
dopamine biosynthetic process	GO:0042416	1	187	6	14383	0.0904898	0.128796	12.8191	1.2078	TH
regulation of chemotaxis	GO:0050920	1	187	5	14383	0.0905039	0.128796	15.3829	1.44969	CXCR4
peptidyl-serine phosphorylation	GO:0018105	4	187	86	14383	0.0905695	0.128815	3.57742	1.5318	AKT1, PRKCE, SGK3, SGK1
morphogenesis of an epithelium	GO:0002009	1	187	6	14383	0.0906996	0.128925	12.8191	1.21074	SOX9
spermatid development	GO:0007286	1	187	8	14383	0.0911893	0.129416	9.6143	0.91307	QKI
retinoic acid receptor signaling pathway	GO:0048384	1	187	7	14383	0.0912035	0.129416	10.9878	1.04375	RARB
negative regulation of low-density lipoprotein particle clearance	GO:0010989	1	187	10	14383	0.0911577	0.129416	7.69144	0.730088	hsa-mir-133a-1
negative regulation of neuroinflammatory response	GO:0150079	1	187	5	14383	0.0914515	0.129693	15.3829	1.46563	IGF1
sarcomere organization	GO:0045214	1	187	7	14383	0.0915404	0.129744	10.9878	1.0478	SRF
regulation of the force of heart contraction	GO:0002026	1	187	9	14383	0.0917631	0.129984	8.54605	0.816922	SLC8A1
response to metal ion	GO:0010038	1	187	6	14383	0.0919403	0.13016	12.8191	1.22813	TH
macrophage activation involved in immune response	GO:0002281	1	187	6	14383	0.0920808	0.130284	12.8191	1.2301	PRKCE
regulation of release of sequestered calcium ion into cytosol	GO:0051279	1	187	8	14383	0.0921933	0.130368	9.6143	0.923627	PRKCE
protein kinase C-activating G protein-coupled receptor signaling pathway	GO:0007205	1	187	9	14383	0.0924177	0.13061	8.54605	0.823044	EDN1
cytoplasmic microtubule organization	GO:0031122	1	187	6	14383	0.0931124	0.131516	12.8191	1.24458	RHOA
actin filament bundle assembly	GO:0051017	1	187	8	14383	0.0932245	0.131598	9.6143	0.934483	FSCN1
regulation of protein localization to cell surface	GO:2000008	1	187	4	14383	0.0935351	0.131885	19.2286	1.87604	BDNF
regulation of inflammatory response	GO:0050727	2	187	32	14383	0.0935047	0.131885	4.80715	1.24169	FOXP1, TMSB4X
regulation of dendrite development	GO:0050773	1	187	5	14383	0.0936267	0.131938	15.3829	1.50227	RHOA
protein dephosphorylation	GO:0006470	3	187	67	14383	0.0938841	0.132225	3.44393	1.24507	PPP2R5A, PTPRJ, PTPRK
positive regulation of transcription by RNA polymerase I	GO:0045943	1	187	3	14383	0.0940266	0.13235	25.6381	2.51538	ERBB2
positive regulation of transcription by RNA polymerase III	GO:0045945	1	187	4	14383	0.0941777	0.132486	19.2286	1.88959	CEBPA
intracellular protein transport	GO:0006886	2	187	52	14383	0.0942897	0.132568	2.95825	0.762145	XPO6, NGFR
phospholipid homeostasis	GO:0055091	1	187	5	14383	0.0944644	0.132737	15.3829	1.5164	FABP3
neutrophil mediated immunity	GO:0002446	1	187	4	14383	0.09488	0.133145	19.2286	1.90441	IRAK4
positive regulation of cytosolic calcium ion concentration involved in phospholipase C-activating G protein-coupled signaling pathway	GO:0051482	1	187	9	14383	0.0948955	0.133145	8.54605	0.846254	EDN1
lung epithelial cell differentiation	GO:0060487	1	187	5	14383	0.0949173	0.133145	15.3829	1.52405	SOX9
heart contraction	GO:0060047	1	187	6	14383	0.095135	0.133374	12.8191	1.27302	CDC42
maintenance of cell polarity	GO:0030011	1	187	4	14383	0.0953354	0.133578	19.2286	1.91403	ARPC5
embryonic heart tube development	GO:0035050	1	187	7	14383	0.0955232	0.133765	10.9878	1.09577	FOXC1
positive regulation of B cell differentiation	GO:0045579	1	187	7	14383	0.0958103	0.134091	10.9878	1.09923	MMP14
positive regulation of neuroblast proliferation	GO:0002052	2	187	15	14383	0.0960905	0.134253	10.2553	2.74667	VEGFA, GLI3
regulation of transcription initiation from RNA polymerase II promoter	GO:0060260	1	187	2	14383	0.0960348	0.134253	38.4572	3.85815	CDK4
regulation of branching involved in prostate gland morphogenesis	GO:0060687	1	187	4	14383	0.0960908	0.134253	19.2286	1.92999	SFRP1
protein targeting	GO:0006605	1	187	9	14383	0.0961811	0.134303	8.54605	0.858321	YWHAZ
nucleus localization	GO:0051647	1	187	2	14383	0.096523	0.134627	38.4572	3.8788	CDC42
amyloid-beta metabolic process	GO:0050435	1	187	4	14383	0.0965145	0.134627	19.2286	1.93895	BACE1
cranial suture morphogenesis	GO:0060363	1	187	3	14383	0.0969654	0.135167	25.6381	2.59817	TWIST1
positive regulation of cellular protein catabolic process	GO:1903364	1	187	7	14383	0.0970674	0.135233	10.9878	1.11442	MSN
DNA damage response, signal transduction by p53 class mediator resulting in cell cycle arrest	GO:0006977	2	187	12	14383	0.097235	0.135389	12.8191	3.49008	SOX4, CDKN1A
positive regulation of cell-cell adhesion mediated by cadherin	GO:2000049	1	187	8	14383	0.0975228	0.135713	9.6143	0.979868	TJP1
glycolytic process	GO:0006096	1	187	8	14383	0.0977834	0.135998	9.6143	0.982627	PKM
posttranscriptional regulation of gene expression	GO:0010608	1	187	9	14383	0.0980292	0.136263	8.54605	0.875699	LARP4
regulation of lipid biosynthetic process	GO:0046890	1	187	3	14383	0.0981323	0.136329	25.6381	2.63111	CDK4
negative regulation of immature T cell proliferation in thymus	GO:0033088	1	187	3	14383	0.0984029	0.136566	25.6381	2.63876	ERBB2
primitive streak formation	GO:0090009	1	187	8	14383	0.0984142	0.136566	9.6143	0.989308	SRF
proteoglycan biosynthetic process	GO:0030166	1	187	3	14383	0.0986812	0.136859	25.6381	2.64663	IGF1
cell chemotaxis	GO:0060326	2	187	40	14383	0.0989015	0.137087	3.84572	1.02348	CXCL12, CXCR4
cell morphogenesis involved in neuron differentiation	GO:0048667	1	187	5	14383	0.0996161	0.137999	15.3829	1.60362	RB1
regulation of actin filament polymerization	GO:0030833	1	187	10	14383	0.0997424	0.138018	7.69144	0.8026	ARPC5
membrane to membrane docking	GO:0022614	1	187	5	14383	0.0996939	0.138018	15.3829	1.60494	MSN
positive regulation of pseudopodium assembly	GO:0031274	1	187	4	14383	0.0999666	0.13825	19.2286	2.0121	CDC42
negative regulation of peptidyl-tyrosine phosphorylation	GO:0050732	1	187	9	14383	0.100607	0.139034	8.54605	0.900002	SFRP1
heterochromatin organization	GO:0070828	1	187	5	14383	0.100646	0.139034	15.3829	1.62112	PRDM16
nerve growth factor signaling pathway	GO:0038180	1	187	7	14383	0.100825	0.139202	10.9878	1.15995	BDNF
visual learning	GO:0008542	2	187	18	14383	0.101098	0.139501	8.54605	2.34545	MECP2, KRAS
negative regulation of endopeptidase activity	GO:0010951	2	187	30	14383	0.101191	0.139551	5.12763	1.39054	ANXA2, AKT1
regulation of attachment of spindle microtubules to kinetochore	GO:0051988	1	187	6	14383	0.101536	0.139947	12.8191	1.36344	CDC42
secondary heart field specification	GO:0003139	1	187	8	14383	0.101821	0.140261	9.6143	1.02547	RBPJ
positive regulation of DNA damage response, signal transduction by p53 class mediator	GO:0043517	1	187	7	14383	0.102074	0.14053	10.9878	1.17512	SPRED1
cellular response to ionomycin	GO:1904637	1	187	3	14383	0.10249	0.140963	25.6381	2.75453	CDK4
tissue remodeling	GO:0048771	1	187	4	14383	0.102503	0.140963	19.2286	2.06603	MMP14
multicellular organism growth	GO:0035264	2	187	30	14383	0.102789	0.141198	5.12763	1.40376	RARB, TNKS2
cardiac muscle tissue regeneration	GO:0061026	1	187	4	14383	0.102765	0.141198	19.2286	2.0716	GATA4
positive regulation of epithelial cell differentiation	GO:0030858	1	187	5	14383	0.103352	0.14143	15.3829	1.66717	SOX9
negative regulation of cardiocyte differentiation	GO:1905208	1	187	1	14383	0.103362	0.14143	76.9144	8.33905	EGFR
positive regulation of prolactin secretion	GO:1902722	1	187	1	14383	0.103362	0.14143	76.9144	8.33905	EGFR
protein insertion into membrane	GO:0051205	1	187	1	14383	0.103362	0.14143	76.9144	8.33905	EGFR
positive regulation of nitric oxide mediated signal transduction	GO:0010750	1	187	1	14383	0.103362	0.14143	76.9144	8.33905	EGFR
activation of phospholipase A2 activity by calcium-mediated signaling	GO:0043006	1	187	1	14383	0.103362	0.14143	76.9144	8.33905	EGFR
diterpenoid metabolic process	GO:0016101	1	187	1	14383	0.103362	0.14143	76.9144	8.33905	EGFR
negative regulation of cell adhesion mediated by integrin	GO:0033629	1	187	5	14383	0.103747	0.141878	15.3829	1.67391	SNAI2
cholesterol biosynthetic process	GO:0006695	1	187	10	14383	0.104046	0.142208	7.69144	0.839215	G6PD
endothelial tube morphogenesis	GO:0061154	1	187	5	14383	0.104234	0.142385	15.3829	1.68222	CXCR4
response to X-ray	GO:0010165	2	187	10	14383	0.104446	0.142516	15.3829	4.41408	CCND1, CDKN1A
T cell differentiation	GO:0030217	2	187	23	14383	0.104425	0.142516	6.68821	1.85929	SOX4, PTPRK
ascending aorta morphogenesis	GO:0035910	1	187	3	14383	0.10503	0.143233	25.6381	2.82675	SOX4
trophectodermal cell differentiation	GO:0001829	1	187	7	14383	0.105256	0.143462	10.9878	1.21388	SRF
sphingolipid biosynthetic process	GO:0030148	1	187	11	14383	0.105474	0.143678	6.99222	0.773943	SGMS2
response to UV	GO:0009411	2	187	25	14383	0.105596	0.143709	6.15316	1.71878	CASP9, CDKN1A
positive regulation of telomere capping	GO:1904355	1	187	8	14383	0.105613	0.143709	9.6143	1.06589	TNKS2
negative regulation of cytosolic calcium ion concentration	GO:0051481	1	187	7	14383	0.106372	0.144626	10.9878	1.2275	SLC8A1
positive regulation of insulin-like growth factor receptor signaling pathway	GO:0043568	1	187	4	14383	0.106405	0.144626	19.2286	2.14929	IGF1
response to glucagon	GO:0033762	1	187	5	14383	0.106622	0.14484	15.3829	1.72303	CCNA2
endocrine signaling	GO:0038002	1	187	1	14383	0.106737	0.144916	76.9144	8.62736	KRAS
regulation of NIK/NF-kappaB signaling	GO:1901222	1	187	10	14383	0.107588	0.145964	7.69144	0.869477	TMSB4X
negative regulation of double-strand break repair	GO:2000780	1	187	4	14383	0.107627	0.145964	19.2286	2.17546	TWIST1
regulation of transcription from RNA polymerase II promoter involved in myocardial precursor cell differentiation	GO:0003256	1	187	2	14383	0.108033	0.14611	38.4572	4.36889	RBPJ
negative regulation of cell migration involved in sprouting angiogenesis	GO:0090051	2	187	38	14383	0.107857	0.14611	4.04813	1.13628	RHOA, SPRED1
positive regulation of chemokine-mediated signaling pathway	GO:0070101	1	187	2	14383	0.107905	0.14611	38.4572	4.36343	EDN1
stem cell proliferation	GO:0072089	1	187	7	14383	0.108005	0.14611	10.9878	1.24748	ABCB1
endocardium morphogenesis	GO:0003160	1	187	2	14383	0.108033	0.14611	38.4572	4.36889	RBPJ
response to vitamin A	GO:0033189	1	187	7	14383	0.108328	0.146428	10.9878	1.25143	GATA4
mitotic metaphase plate congression	GO:0007080	1	187	8	14383	0.108678	0.146659	9.6143	1.09868	CCNB1
germ cell migration	GO:0008354	1	187	4	14383	0.108618	0.146659	19.2286	2.19669	FOXC1
hippo signaling	GO:0035329	1	187	8	14383	0.108661	0.146659	9.6143	1.09849	STK3
hypothalamus development	GO:0021854	1	187	5	14383	0.109082	0.147122	15.3829	1.76518	ETS1
negative regulation of trophoblast cell migration	GO:1901164	1	187	7	14383	0.109445	0.147532	10.9878	1.26512	GJA1
positive regulation of histone phosphorylation	GO:0033129	1	187	8	14383	0.109627	0.147696	9.6143	1.10886	CCNB1
lymphocyte chemotaxis	GO:0048247	1	187	11	14383	0.10975	0.14778	6.99222	0.80723	CCL2
negative regulation of neuron differentiation	GO:0045665	2	187	27	14383	0.110243	0.148362	5.69737	1.63094	RHOA, GLI3
positive regulation of cell cycle G1/S phase transition	GO:1902808	1	187	3	14383	0.110391	0.14848	25.6381	2.97985	GLI1
intrinsic apoptotic signaling pathway in response to DNA damage by p53 class mediator	GO:0042771	2	187	18	14383	0.110942	0.149058	8.54605	2.48151	SIRT1, CDKN1A
eosinophil chemotaxis	GO:0048245	1	187	11	14383	0.110899	0.149058	6.99222	0.816198	CCL2
chondrocyte differentiation	GO:0002062	2	187	25	14383	0.11133	0.149497	6.15316	1.77499	SOX6, SOX9
magnesium ion homeostasis	GO:0010960	1	187	2	14383	0.111523	0.14951	38.4572	4.51876	EGFR
response to hydroxyisoflavone	GO:0033594	1	187	2	14383	0.111523	0.14951	38.4572	4.51876	EGFR
homeostasis of number of cells within a tissue	GO:0048873	2	187	15	14383	0.11149	0.14951	10.2553	3.00524	SOX9, KRAS
morphogenesis of an epithelial sheet	GO:0002011	1	187	7	14383	0.111586	0.149513	10.9878	1.29139	SRF
phospholipid translocation	GO:0045332	1	187	6	14383	0.111662	0.149533	12.8191	1.50782	ABCB1
negative regulation of striated muscle tissue development	GO:0045843	1	187	4	14383	0.111804	0.149642	19.2286	2.26511	TWIST1
cellular response to lithium ion	GO:0071285	1	187	4	14383	0.112293	0.150215	19.2286	2.27564	CEBPA
positive regulation of pri-miRNA transcription by RNA polymerase II	GO:1902895	3	187	38	14383	0.112776	0.150532	6.07219	2.41878	SRF, NGFR, ETS1
oxygen homeostasis	GO:0032364	1	187	3	14383	0.112691	0.150532	25.6381	3.04583	SOD2
cellular response to oxidative stress	GO:0034599	2	187	40	14383	0.112734	0.150532	3.84572	1.10807	G6PD, SRXN1
positive regulation of proteolysis	GO:0045862	1	187	9	14383	0.112729	0.150532	8.54605	1.01521	ASPH
viral entry into host cell	GO:0046718	2	187	35	14383	0.113281	0.151124	4.39511	1.27291	CXCR4, EGFR
gastrulation	GO:0007369	2	187	14	14383	0.114158	0.15221	10.9878	3.27547	SRF, SMAD2
epidermal cell differentiation	GO:0009913	1	187	6	14383	0.114545	0.152644	12.8191	1.54924	GLI1
regulation of protein metabolic process	GO:0051246	1	187	7	14383	0.114671	0.152729	10.9878	1.32938	PDCD4
positive regulation of receptor-mediated endocytosis	GO:0048260	1	187	10	14383	0.114781	0.152792	7.69144	0.931318	LDLRAP1
negative regulation of vascular associated smooth muscle cell differentiation	GO:1905064	1	187	9	14383	0.115354	0.153471	8.54605	1.04037	PDCD4
activation of adenylate cyclase activity	GO:0007190	1	187	11	14383	0.115427	0.153485	6.99222	0.851661	CALM3
positive regulation of smooth muscle cell apoptotic process	GO:0034393	1	187	7	14383	0.115813	0.153564	10.9878	1.34347	PDCD4
regulation of smooth muscle cell apoptotic process	GO:0034391	1	187	1	14383	0.115957	0.153564	76.9144	9.42071	SIRT1
regulation of peroxisome proliferator activated receptor signaling pathway	GO:0035358	1	187	1	14383	0.115957	0.153564	76.9144	9.42071	SIRT1
negative regulation of cellular response to testosterone stimulus	GO:2000655	1	187	1	14383	0.115957	0.153564	76.9144	9.42071	SIRT1
regulation of endodeoxyribonuclease activity	GO:0032071	1	187	1	14383	0.115957	0.153564	76.9144	9.42071	SIRT1
negative regulation of histone H3-K14 acetylation	GO:0071441	1	187	1	14383	0.115957	0.153564	76.9144	9.42071	SIRT1
behavioral response to starvation	GO:0042595	1	187	1	14383	0.115957	0.153564	76.9144	9.42071	SIRT1
embryonic camera-type eye morphogenesis	GO:0048596	1	187	10	14383	0.115987	0.153564	7.69144	0.941734	TH
auditory receptor cell fate commitment	GO:0009912	1	187	3	14383	0.11615	0.153697	25.6381	3.14536	RBPJ
regulation of cell junction assembly	GO:1901888	1	187	6	14383	0.116435	0.15399	12.8191	1.57645	TJP1
negative regulation of muscle cell differentiation	GO:0051148	1	187	7	14383	0.117086	0.154768	10.9878	1.3592	PTBP1
histone H4 deacetylation	GO:0070933	1	187	9	14383	0.11716	0.154783	8.54605	1.05772	HDAC4
cardiac right ventricle formation	GO:0003219	1	187	3	14383	0.117293	0.154792	25.6381	3.17834	HAND2
positive regulation of transcription of Notch receptor target	GO:0007221	1	187	3	14383	0.117293	0.154792	25.6381	3.17834	RBPJ
regulation of insulin secretion involved in cellular response to glucose stimulus	GO:0061178	1	187	8	14383	0.117566	0.155068	9.6143	1.19441	PRKCE
negative regulation of cell growth involved in cardiac muscle cell development	GO:0061052	1	187	8	14383	0.117726	0.155113	9.6143	1.19615	G6PD
positive regulation of epidermal growth factor receptor signaling pathway	GO:0045742	1	187	8	14383	0.11769	0.155113	9.6143	1.19575	MMP9
cell projection assembly	GO:0030031	1	187	8	14383	0.117794	0.155119	9.6143	1.19688	CDC42
response to light stimulus	GO:0009416	1	187	9	14383	0.118376	0.155802	8.54605	1.06942	TH
glycogen cell differentiation involved in embryonic placenta development	GO:0060709	1	187	1	14383	0.118731	0.155933	76.9144	9.66096	AKT1
negative regulation of superoxide anion generation	GO:0032929	1	187	1	14383	0.118731	0.155933	76.9144	9.66096	AKT1
positive regulation of proteasomal ubiquitin-dependent protein catabolic process	GO:0032436	2	187	32	14383	0.118611	0.155933	4.80715	1.43438	AKT1, CEBPA
negative regulation of protein kinase activity by protein phosphorylation	GO:0100002	1	187	1	14383	0.118731	0.155933	76.9144	9.66096	AKT1
cellular response to ionizing radiation	GO:0071479	2	187	15	14383	0.118936	0.156061	10.2553	3.12681	SIRT1, CDKN1A
lipid catabolic process	GO:0016042	1	187	13	14383	0.118955	0.156061	5.9165	0.744024	PLCE1
protein localization to cell surface	GO:0034394	1	187	10	14383	0.119383	0.156538	7.69144	0.971145	PTPRK
negative regulation of transcription involved in G1/S transition of mitotic cell cycle	GO:0071930	1	187	2	14383	0.120201	0.157527	38.4572	4.89398	RB1
oocyte maturation	GO:0001556	1	187	9	14383	0.120463	0.157702	8.54605	1.08955	CCNB1
anatomical structure formation involved in morphogenesis	GO:0048646	1	187	10	14383	0.120431	0.157702	7.69144	0.980246	GLI3
toll-like receptor signaling pathway	GO:0002224	1	187	10	14383	0.120791	0.158046	7.69144	0.983369	IRAK4
forebrain astrocyte development	GO:0021897	1	187	2	14383	0.122025	0.159397	38.4572	4.97334	KRAS
positive regulation of extracellular matrix assembly	GO:1901203	1	187	3	14383	0.121971	0.159397	25.6381	3.31374	SOX9
smooth muscle cell differentiation	GO:0051145	1	187	8	14383	0.122148	0.159397	9.6143	1.24415	MYOCD
amyloid precursor protein catabolic process	GO:0042987	1	187	9	14383	0.122125	0.159397	8.54605	1.10561	BACE1
epithelial cell development	GO:0002064	1	187	5	14383	0.122049	0.159397	15.3829	1.98932	CXCR4
sebaceous gland development	GO:0048733	1	187	3	14383	0.122924	0.160324	25.6381	3.34141	RBPJ
peripheral nervous system neuron development	GO:0048935	1	187	8	14383	0.123371	0.160325	9.6143	1.25746	HAND2
paraxial mesoderm morphogenesis	GO:0048340	1	187	2	14383	0.123382	0.160325	38.4572	5.03247	SMAD2
response to cobalamin	GO:0033590	1	187	3	14383	0.123156	0.160325	25.6381	3.34816	EGFR
ovulation cycle	GO:0042698	1	187	3	14383	0.123156	0.160325	25.6381	3.34816	EGFR
apolipoprotein A-I-mediated signaling pathway	GO:0038027	1	187	5	14383	0.12319	0.160325	15.3829	2.0092	RHOA
T cell proliferation	GO:0042098	1	187	9	14383	0.12331	0.160325	8.54605	1.11708	MSN
regulation of phosphatidylinositol 3-kinase signaling	GO:0014066	1	187	3	14383	0.123156	0.160325	25.6381	3.34816	EGFR
electron transport chain	GO:0022900	1	187	12	14383	0.123539	0.160444	6.40954	0.839298	ASPH
positive regulation of cAMP-dependent protein kinase activity	GO:2000481	1	187	2	14383	0.124006	0.160455	38.4572	5.05966	SIRT1
vasculogenesis involved in coronary vascular morphogenesis	GO:0060979	1	187	3	14383	0.123968	0.160455	25.6381	3.37178	SPRED1
histone H3-K9 modification	GO:0061647	1	187	2	14383	0.124006	0.160455	38.4572	5.05966	SIRT1
single strand break repair	GO:0000012	1	187	2	14383	0.124006	0.160455	38.4572	5.05966	SIRT1
pyrimidine dimer repair by nucleotide-excision repair	GO:0000720	1	187	2	14383	0.124006	0.160455	38.4572	5.05966	SIRT1
histone H3-K9 deacetylation	GO:1990619	1	187	2	14383	0.124006	0.160455	38.4572	5.05966	SIRT1
positive regulation of adipose tissue development	GO:1904179	1	187	2	14383	0.124006	0.160455	38.4572	5.05966	SIRT1
androgen receptor signaling pathway	GO:0030521	1	187	9	14383	0.124273	0.160716	8.54605	1.12641	RHOA
regulation of neural precursor cell proliferation	GO:2000177	1	187	6	14383	0.124459	0.160871	12.8191	1.69267	RHOA
fibrinolysis	GO:0042730	1	187	10	14383	0.124717	0.161035	7.69144	1.01757	ANXA2
protein transmembrane transport	GO:0071806	1	187	2	14383	0.124659	0.161035	38.4572	5.0882	MCL1
cellular response to cholesterol	GO:0071397	1	187	9	14383	0.125111	0.16146	8.54605	1.13454	PTCH1
response to hydroperoxide	GO:0033194	1	187	4	14383	0.12543	0.161786	19.2286	2.56058	SP1
positive regulation of phosphoprotein phosphatase activity	GO:0032516	1	187	6	14383	0.125754	0.162119	12.8191	1.71154	CALM3
intramembranous ossification	GO:0001957	1	187	5	14383	0.126037	0.162397	15.3829	2.05893	COL1A1
positive regulation of protein kinase C activity	GO:1900020	1	187	3	14383	0.126134	0.162429	25.6381	3.43485	EGFR
fertilization	GO:0009566	1	187	10	14383	0.126194	0.162429	7.69144	1.03048	BCL2L1
positive regulation of adaptive immune response	GO:0002821	1	187	2	14383	0.126406	0.162531	38.4572	5.16455	SIRT1
protein depropionylation	GO:0106230	1	187	2	14383	0.126406	0.162531	38.4572	5.16455	SIRT1
definitive hemopoiesis	GO:0060216	1	187	12	14383	0.126506	0.162575	6.40954	0.860889	ADAR
negative regulation of fatty acid beta-oxidation	GO:0031999	1	187	2	14383	0.126754	0.162723	38.4572	5.1798	AKT1
negative regulation of lymphocyte migration	GO:2000402	1	187	2	14383	0.126754	0.162723	38.4572	5.1798	AKT1
signal transduction in response to DNA damage	GO:0042770	1	187	8	14383	0.127206	0.163217	9.6143	1.29935	CASP9
establishment of endothelial barrier	GO:0061028	1	187	9	14383	0.127687	0.163746	8.54605	1.15957	MSN
peptidyl-tyrosine dephosphorylation	GO:0035335	2	187	42	14383	0.127838	0.163746	3.66259	1.13954	PTPRJ, PTPRK
negative regulation of calcium import into the mitochondrion	GO:0110099	1	187	2	14383	0.127885	0.163746	38.4572	5.22933	AKT1
response to growth hormone	GO:0060416	1	187	2	14383	0.127885	0.163746	38.4572	5.22933	AKT1
negative regulation of vitamin D biosynthetic process	GO:0010957	1	187	3	14383	0.128045	0.163787	25.6381	3.49067	SNAI2
positive regulation of neutrophil chemotaxis	GO:0090023	1	187	10	14383	0.12805	0.163787	7.69144	1.04673	EDN1
associative learning	GO:0008306	1	187	10	14383	0.128203	0.16382	7.69144	1.04807	SRF
negative regulation of skeletal muscle tissue development	GO:0048642	1	187	3	14383	0.12821	0.16382	25.6381	3.49547	TWIST1
atrioventricular valve formation	GO:0003190	1	187	3	14383	0.128297	0.163845	25.6381	3.49801	GATA4
hyaluronan catabolic process	GO:0030214	1	187	5	14383	0.129118	0.164723	15.3829	2.11293	CD44
phagocytosis, engulfment	GO:0006911	1	187	8	14383	0.129095	0.164723	9.6143	1.32005	CDC42
negative regulation of photoreceptor cell differentiation	GO:0046533	1	187	2	14383	0.129456	0.164812	38.4572	5.29829	SOX9
megakaryocyte development	GO:0035855	1	187	11	14383	0.129404	0.164812	6.99222	0.962303	SRF
myeloid cell differentiation	GO:0030099	1	187	9	14383	0.129447	0.164812	8.54605	1.17673	CEBPA
positive regulation of brown fat cell differentiation	GO:0090336	1	187	7	14383	0.129384	0.164812	10.9878	1.51236	PIM1
negative regulation of hydrogen peroxide-mediated programmed cell death	GO:1901299	1	187	4	14383	0.129557	0.164854	19.2286	2.65097	MET
iron ion homeostasis	GO:0055072	1	187	12	14383	0.129694	0.164943	6.40954	0.884169	FTL
cellular response to starvation	GO:0009267	2	187	29	14383	0.130096	0.165312	5.30444	1.67923	SIRT1, SFRP1
response to fluoride	GO:1902617	1	187	5	14383	0.130119	0.165312	15.3829	2.13051	COL1A1
positive regulation of metanephric cap mesenchymal cell proliferation	GO:0090096	1	187	1	14383	0.130486	0.165435	76.9144	10.6878	MYC
protein-DNA complex disassembly	GO:0032986	1	187	1	14383	0.130486	0.165435	76.9144	10.6878	MYC
regulation of organ growth	GO:0046620	1	187	5	14383	0.130379	0.165435	15.3829	2.13508	FOXC1
oxygen transport	GO:0015671	1	187	1	14383	0.130486	0.165435	76.9144	10.6878	MYC
negative regulation of guanyl-nucleotide exchange factor activity	GO:1905098	1	187	3	14383	0.130658	0.165568	25.6381	3.56716	MET
cellular response to interleukin-7	GO:0098761	1	187	10	14383	0.130838	0.165711	7.69144	1.0712	HSPD1
regulation of protein serine/threonine kinase activity	GO:0071900	1	187	2	14383	0.131093	0.165948	38.4572	5.37023	SIRT1
regulation of protein kinase activity	GO:0045859	1	187	9	14383	0.131256	0.166069	8.54605	1.1944	PLCE1
tissue development	GO:0009888	1	187	12	14383	0.131552	0.166357	6.40954	0.897776	FASN
cognition	GO:0050890	1	187	10	14383	0.13175	0.166521	7.69144	1.07922	TH
triglyceride mobilization	GO:0006642	1	187	3	14383	0.13198	0.166628	25.6381	3.60593	SIRT1
midgut development	GO:0007494	1	187	3	14383	0.132079	0.166628	25.6381	3.60884	EGFR
response to insulin-like growth factor stimulus	GO:1990418	1	187	2	14383	0.132106	0.166628	38.4572	5.41483	AKT1
positive regulation of endodeoxyribonuclease activity	GO:0032079	1	187	2	14383	0.132106	0.166628	38.4572	5.41483	AKT1
G protein-coupled receptor signaling pathway, coupled to cyclic nucleotide second messenger	GO:0007187	1	187	14	14383	0.132248	0.16672	5.49389	0.773787	CCL2
thymocyte apoptotic process	GO:0070242	1	187	5	14383	0.132756	0.167276	15.3829	2.17694	GLI3
negative regulation of thrombin-activated receptor signaling pathway	GO:0070495	1	187	3	14383	0.133316	0.167895	25.6381	3.64519	MET
negative regulation of NF-kappaB transcription factor activity	GO:0032088	2	187	42	14383	0.133505	0.168047	3.66259	1.17081	SIRT1, TMSB4X
positive regulation of protein catabolic process	GO:0045732	2	187	34	14383	0.133618	0.168102	4.52438	1.45206	SOX9, GJA1
negative regulation of nitric oxide biosynthetic process	GO:0045019	1	187	12	14383	0.133961	0.168413	6.40954	0.915465	hsa-mir-212
negative regulation of mesenchymal cell apoptotic process	GO:2001054	1	187	3	14383	0.134003	0.168413	25.6381	3.66538	SOX9
regulation of bile acid biosynthetic process	GO:0070857	1	187	3	14383	0.134226	0.168505	25.6381	3.67197	SIRT1
heart valve development	GO:0003170	1	187	6	14383	0.134161	0.168505	12.8191	1.83463	SOX9
response to corticosteroid	GO:0031960	1	187	4	14383	0.134282	0.168505	19.2286	2.75502	COL1A1
endothelial cell morphogenesis	GO:0001886	1	187	5	14383	0.134405	0.168574	15.3829	2.20604	MET
cochlea morphogenesis	GO:0090103	1	187	11	14383	0.134778	0.168955	6.99222	1.00531	SOX9
negative regulation of histone H4-K16 acetylation	GO:2000619	1	187	2	14383	0.13504	0.169197	38.4572	5.54428	SIRT1
xenobiotic transport	GO:0042908	1	187	10	14383	0.135393	0.169552	7.69144	1.11136	GJA1
membrane protein ectodomain proteolysis	GO:0006509	1	187	10	14383	0.13601	0.170151	7.69144	1.11681	BACE1
positive regulation of reactive oxygen species biosynthetic process	GO:1903428	1	187	9	14383	0.135947	0.170151	8.54605	1.24037	HDAC4
interleukin-18-mediated signaling pathway	GO:0035655	1	187	3	14383	0.136943	0.171232	25.6381	3.75208	AKT1
humoral immune response	GO:0006959	2	187	22	14383	0.137611	0.171891	6.99222	2.30709	CCL2, RBPJ
positive regulation of fibroblast apoptotic process	GO:2000271	1	187	6	14383	0.137581	0.171891	12.8191	1.88507	SFRP1
histone methylation	GO:0016571	1	187	5	14383	0.137931	0.172203	15.3829	2.26843	MECP2
dendritic cell chemotaxis	GO:0002407	1	187	8	14383	0.13839	0.172546	9.6143	1.42257	CXCR4
regulation of somatic stem cell population maintenance	GO:1904672	1	187	2	14383	0.138405	0.172546	38.4572	5.6933	MYC
cellular triglyceride homeostasis	GO:0035356	1	187	3	14383	0.138417	0.172546	25.6381	3.79564	SIRT1
positive regulation of oxidative stress-induced neuron intrinsic apoptotic signaling pathway	GO:1903378	1	187	2	14383	0.138823	0.172964	38.4572	5.71186	MCL1
negative regulation of histone acetylation	GO:0035067	1	187	6	14383	0.139027	0.173131	12.8191	1.90644	TWIST1
enzyme linked receptor protein signaling pathway	GO:0007167	1	187	7	14383	0.139446	0.173412	10.9878	1.63929	ERBB2
fibroblast apoptotic process	GO:0044346	1	187	2	14383	0.139521	0.173412	38.4572	5.74286	MYC
fibroblast migration	GO:0010761	1	187	3	14383	0.139441	0.173412	25.6381	3.82594	AKT1
negative regulation of transporter activity	GO:0032410	1	187	16	14383	0.139536	0.173412	4.80715	0.71724	hsa-mir-1-1
negative regulation of histone H3-K9 trimethylation	GO:1900113	1	187	4	14383	0.139881	0.173665	19.2286	2.87903	SIRT1
negative regulation of prostaglandin biosynthetic process	GO:0031393	1	187	4	14383	0.139881	0.173665	19.2286	2.87903	SIRT1
positive regulation of tyrosine phosphorylation of STAT protein	GO:0042531	2	187	32	14383	0.140142	0.173839	4.80715	1.59147	IGF1, VEGFA
cellular response to UV-A	GO:0071492	1	187	5	14383	0.140163	0.173839	15.3829	2.30807	MMP9
blood vessel diameter maintenance	GO:0097746	1	187	10	14383	0.140577	0.174264	7.69144	1.15731	FOXC1
pharyngeal system development	GO:0060037	1	187	10	14383	0.140717	0.17435	7.69144	1.15856	PTCH1
positive regulation of macrophage differentiation	GO:0045651	1	187	10	14383	0.140962	0.174517	7.69144	1.16074	RB1
DNA synthesis involved in DNA repair	GO:0000731	1	187	4	14383	0.140995	0.174517	19.2286	2.9038	SIRT1
regulation of nitric-oxide synthase activity	GO:0050999	1	187	5	14383	0.141401	0.174932	15.3829	2.33011	EGFR
growth plate cartilage chondrocyte growth	GO:0003430	1	187	3	14383	0.141875	0.175429	25.6381	3.89812	SOX9
positive regulation of cyclin-dependent protein kinase activity	GO:1904031	1	187	1	14383	0.14197	0.175459	76.9144	11.7045	CDKN1A
maintenance of protein location in mitochondrion	GO:0072656	1	187	3	14383	0.142819	0.176419	25.6381	3.92618	AKT1
negative regulation of glial cell proliferation	GO:0060253	1	187	5	14383	0.143088	0.176663	15.3829	2.36019	SOX11
rDNA heterochromatin assembly	GO:0000183	1	187	4	14383	0.143349	0.176896	19.2286	2.95626	SIRT1
insulin secretion	GO:0030073	1	187	9	14383	0.143453	0.176936	8.54605	1.31447	SMAD2
positive regulation of sodium ion transport	GO:0010765	1	187	4	14383	0.143691	0.177139	19.2286	2.96389	AKT1
regulation of erythrocyte differentiation	GO:0045646	1	187	2	14383	0.14409	0.177526	38.4572	5.94643	CDK6
negative regulation of protein kinase B signaling	GO:0051898	2	187	31	14383	0.144149	0.177526	4.96222	1.67333	SIRT1, PTPRJ
regulation of neuroinflammatory response	GO:0150077	1	187	6	14383	0.144228	0.177534	12.8191	1.98364	MMP9
positive regulation of long-term synaptic potentiation	GO:1900273	1	187	9	14383	0.144921	0.178297	8.54605	1.32903	ADCY1
positive regulation of synapse assembly	GO:0051965	1	187	12	14383	0.145132	0.178436	6.40954	0.998136	BDNF
positive regulation of Rac protein signal transduction	GO:0035022	1	187	4	14383	0.145179	0.178436	19.2286	2.99713	KRAS
regulation of canonical Wnt signaling pathway	GO:0060828	1	187	12	14383	0.145253	0.178437	6.40954	0.999036	FZD7
regulation of developmental process	GO:0050793	1	187	4	14383	0.145542	0.178703	19.2286	3.00526	NOTCH3
establishment of mitotic spindle orientation	GO:0000132	1	187	8	14383	0.14616	0.179282	9.6143	1.50912	GJA1
[truncated: 454 more rows]

## Sheet: S.Table.2-Wallenius-HPO
# in yellow highlighted are the top 20 terms and in green are the heart realted terms counted in Table 1.
description	annotation_id	genes_found	input_size	term_genes	universe	pval	pval_adj	relative_enrichment	annotsbias	genes
Wide nasal bridge	HP:0000431	25	95	149	4459	4.79673e-16	2.85046e-13	7.87531	1.05802	ATP6V1B2, PAX3, PTCH1, RHOA, FOXC1, MAF, TWIST1, SOX6, KCNJ2, GJA1, SNAI2, CDC42, RARB, IGF1R, MECP2, FGFR1, PRDM16, FOXL2, MEG3, RB1, KRAS, MED13, GATA4, GLI3, CDK13
Short stature	HP:0004322	33	95	302	4459	4.79673e-16	2.85046e-13	5.12886	1.15463	ATP6V1B2, PTCH1, IGF1, MAF, FN1, BDNF, MMP9, COL1A1, TWIST1, GLI1, GDNF, NOTCH3, SOX9, ERBB2, AKT1, KCNJ2, GJA1, HDAC4, MPL, FAS, IGF1R, ADAR, MECP2, FGFR1, PIK3CA, PRDM16, MEG3, CDK6, RB1, KRAS, SOX11, GATA4, GLI3
Seizure	HP:0001250	39	95	353	4459	4.79673e-16	2.85046e-13	5.18566	1.00916	ATP6V1B2, PTCH1, CXCR4, MAF, BDNF, TWIST1, GDNF, NOTCH3, KCNE1, HSPD1, FOXP1, AKT1, KCNJ2, SOX4, RBPJ, KIF2A, GJA1, HDAC4, CDC42, MPL, KCNQ1, CALM3, FAS, ADAR, MECP2, FGFR1, PIK3CA, PRDM16, CACNA1C, NUP214, KCNH2, MEG3, KRAS, SOX11, MED13, PIK3R2, GATA4, GLI3, CDK13
Autosomal dominant inheritance	HP:0000006	68	95	602	4459	4.79673e-16	2.85046e-13	5.30184	1.2441	ATP6V1B2, PAX3, PTCH1, CACNB2, FTL, CCL2, FOXC1, CXCR4, MAF, FN1, COL1A1, TWIST1, SOX6, CCND1, GDNF, EDN1, NOTCH3, MYOCD, KCNE1, PITX3, CDK4, HCN4, HSPD1, VKORC1, MET, HCN2, SOX9, ZEB1, FOXP1, ERBB2, SPRED1, AKT1, KCNJ2, SOX4, RBPJ, KIF2A, GJA1, RB1CC1, HDAC4, EGFR, MEF2A, SNAI2, PTPRJ, CDC42, MPL, CEBPA, KCNQ1, RARB, CALM3, FAS, IGF1R, ADAR, FGFR1, PIK3CA, PRDM16, FOXL2, CACNA1C, NUP214, KCNH2, …
Ptosis	HP:0000508	25	95	184	4459	7.4829e-14	3.55737e-11	6.37729	1.06672	PAX3, IGF1, MAF, BDNF, TWIST1, TH, EDN1, NOTCH3, FOXP1, SPRED1, AKT1, SOX4, SNAI2, CDC42, ADAR, MECP2, FGFR1, FOXL2, RB1, KRAS, SOX11, MED13, PIK3R2, GLI3, CDK13
Syncope	HP:0001279	13	95	37	4459	2.56684e-13	1.01689e-10	16.4913	1.02692	CACNB2, UCP2, KCNE1, HCN4, AKT1, KCNJ2, MPL, KCNQ1, CALM3, PIK3CA, CACNA1C, KCNH2, GATA4
Intellectual disability	HP:0001249	35	95	339	4459	5.10147e-13	1.73232e-10	4.84599	1.08784	ATP6V1B2, PAX3, PTCH1, IGF1, MAF, BDNF, TWIST1, GLI1, GDNF, PITX3, FOXP1, ERBB2, AKT1, SOX4, RBPJ, GJA1, HDAC4, PNP, SNAI2, CDC42, TKT, MMP14, RARB, IGF1R, MECP2, FGFR1, PIK3CA, PRDM16, CACNA1C, MEG3, RB1, KRAS, SOX11, GLI3, CDK13
Sensorineural hearing impairment	HP:0000407	24	95	187	4459	1.16318e-12	3.4561e-10	6.02398	1.06921	ATP6V1B2, PAX3, PTCH1, IGF1, FOXC1, MAF, TWIST1, SOX6, CCND1, GDNF, NOTCH3, MET, ERBB2, GJA1, HDAC4, PNP, SNAI2, CDC42, FAS, FGFR1, PRDM16, HAND2, KRAS, GLI3
Low-set ears	HP:0000369	23	95	161	4459	1.88527e-12	4.7122e-10	6.70526	1.16161	ATP6V1B2, PTCH1, MAF, TWIST1, SOX6, NOTCH3, SOX9, AKT1, KCNJ2, SOX4, GJA1, CDC42, RARB, IGF1R, ADAR, MECP2, FGFR1, FOXL2, RB1, KRAS, SOX11, GATA4, CDK13
Global developmental delay	HP:0001263	32	95	347	4459	1.98241e-12	4.7122e-10	4.32847	1.09356	ATP6V1B2, PTCH1, MAF, TWIST1, SOX6, EDN1, NOTCH3, HSPD1, FOXP1, AKT1, RBPJ, KIF2A, HDAC4, PNP, CDC42, TKT, IGF1R, ADAR, MECP2, FGFR1, PIK3CA, PRDM16, CACNA1C, NUP214, MEG3, CDK6, KRAS, MED13, PIK3R2, GATA4, GLI3, CDK13
Microcephaly	HP:0000252	26	95	236	4459	2.40508e-12	5.19715e-10	5.17101	1.04358	ATP6V1B2, PAX3, PTCH1, IGF1, BDNF, KCNJ2, SOX4, RBPJ, KIF2A, GJA1, HDAC4, SNAI2, CDC42, IGF1R, ADAR, MECP2, FGFR1, PRDM16, NUP214, MEG3, CDK6, RB1, SOX11, MED13, GATA4, CDK13
Depressed nasal bridge	HP:0005280	22	95	153	4459	4.22817e-12	8.37531e-10	6.74909	1.14565	PAX3, FOXC1, MAF, COL1A1, TWIST1, SOX9, AKT1, SOX4, GJA1, HDAC4, MECP2, FGFR1, PIK3CA, PRDM16, FOXL2, CACNA1C, MEG3, KRAS, SOX11, MED13, PIK3R2, GLI3
Prolonged QTc interval	HP:0005184	7	95	9	4459	2.19366e-11	4.01102e-09	36.5064	0.873983	KCNE1, KCNJ2, KCNQ1, CALM3, MECP2, CACNA1C, KCNH2
Scoliosis	HP:0002650	26	95	245	4459	4.90857e-11	7.7915e-09	4.98105	1.15587	PAX3, PTCH1, MAF, FN1, BDNF, COL1A1, TWIST1, NOTCH3, HSPD1, SOX9, AKT1, KCNJ2, SOX4, CDC42, MPL, ADAR, MECP2, FGFR1, PIK3CA, PRDM16, MEG3, KRAS, SOX11, MED13, SGMS2, SMAD2
Ventricular septal defect	HP:0001629	19	95	119	4459	5.23068e-11	7.7915e-09	7.49412	1.20292	GLI1, NOTCH3, MYOCD, SOX4, GJA1, TKT, MMP14, RARB, IGF1R, FGFR1, PIK3CA, CACNA1C, MEG3, KRAS, SOX11, PIK3R2, GATA4, GLI3, CDK13
Autosomal recessive inheritance	HP:0000007	30	95	465	4459	5.24459e-11	7.7915e-09	3.02818	0.781333	PAX3, FTL, IGF1, MMP9, TH, GLI1, ADCY1, EDN1, PLCE1, KCNE1, PITX3, HSPD1, VKORC1, ASPH, MET, IRAK4, GJA1, EGFR, PNP, SNAI2, TKT, MPL, KCNQ1, RARB, IGF1R, ADAR, RFXAP, NUP214, LDLRAP1, CDK6
Abnormal T-wave	HP:0005135	7	95	10	4459	6.05123e-11	8.46104e-09	32.8558	0.852186	KCNE1, KCNJ2, KCNQ1, CALM3, MECP2, CACNA1C, KCNH2
Hypertelorism	HP:0000316	25	95	211	4459	9.93297e-11	1.3117e-08	5.56124	1.28999	ATP6V1B2, PAX3, PTCH1, FOXC1, MAF, COL1A1, TWIST1, SOX6, NOTCH3, SOX9, FOXP1, SPRED1, AKT1, KCNJ2, GJA1, CDC42, FGFR1, PIK3CA, RB1, KRAS, MED13, PIK3R2, GLI3, CDK13, SMAD2
Blepharophimosis	HP:0000581	13	95	50	4459	1.31126e-10	1.64045e-08	12.2036	1.19737	PAX3, SOX9, FOXP1, KCNJ2, RBPJ, GJA1, HDAC4, MECP2, FGFR1, FOXL2, MEG3, KRAS, MED13
Ventricular fibrillation	HP:0001663	7	95	12	4459	1.54882e-10	1.77171e-08	27.3798	0.745486	CACNB2, KCNE1, HCN4, KCNJ2, KCNQ1, CACNA1C, KCNH2
Micrognathia	HP:0000347	23	95	190	4459	1.56524e-10	1.77171e-08	5.68183	1.22007	ATP6V1B2, IGF1, BDNF, COL1A1, TWIST1, SOX6, EDN1, NOTCH3, SOX9, SPRED1, AKT1, KCNJ2, GJA1, RARB, IGF1R, MECP2, FGFR1, PIK3CA, MEG3, RB1, KRAS, MED13, GATA4
Narrow mouth	HP:0000160	16	95	77	4459	2.46155e-10	2.6596e-08	9.75311	1.38294	PAX3, PTCH1, MAF, TWIST1, SOX6, EDN1, AKT1, GJA1, IGF1R, MECP2, PIK3CA, PRDM16, MEG3, MED13, PIK3R2, CDK13
Brachydactyly	HP:0001156	18	95	104	4459	2.64165e-10	2.73009e-08	8.12368	1.34842	ATP6V1B2, PAX3, PTCH1, RHOA, MAF, TWIST1, AKT1, KCNJ2, RBPJ, GJA1, HDAC4, FGFR1, PIK3CA, PRDM16, RB1, KRAS, GATA4, GLI3
Strabismus	HP:0000486	22	95	194	4459	5.63121e-10	5.57725e-08	5.32273	1.15282	ATP6V1B2, PAX3, PTCH1, RHOA, FOXC1, FN1, TWIST1, GLI1, HSPD1, FOXP1, AKT1, SOX4, RBPJ, GJA1, IGF1R, FGFR1, PRDM16, FOXL2, KRAS, SOX11, GATA4, CDK13
Sinus bradycardia	HP:0001688	6	95	9	4459	1.16477e-09	1.10746e-07	31.2912	0.749573	KCNE1, HCN4, KCNQ1, CALM3, CACNA1C, KCNH2
Torsade de pointes	HP:0001664	6	95	9	4459	1.24395e-09	1.13725e-07	31.2912	0.757962	KCNE1, KCNJ2, KCNQ1, CALM3, CACNA1C, KCNH2
Short neck	HP:0000470	14	95	78	4459	1.43294e-09	1.26152e-07	8.42456	1.08733	ATP6V1B2, PTCH1, FN1, NOTCH3, SOX9, SPRED1, HDAC4, MPL, MECP2, FGFR1, MEG3, RB1, KRAS, GATA4
Downslanted palpebral fissures	HP:0000494	18	95	141	4459	1.56458e-09	1.32822e-07	5.99194	1.08202	ATP6V1B2, PAX3, PTCH1, MAF, NOTCH3, ASPH, FOXP1, SPRED1, AKT1, GJA1, CDC42, MECP2, FGFR1, PIK3CA, KRAS, MED13, GATA4, GLI3
Hearing impairment	HP:0000365	19	95	158	4459	3.19306e-09	2.61721e-07	5.6443	1.13835	PAX3, FOXC1, MAF, COL1A1, TWIST1, EDN1, HSPD1, SOX9, AKT1, SOX4, GJA1, SNAI2, CDC42, TKT, FGFR1, PIK3CA, KRAS, SOX11, GLI3
Cryptorchidism	HP:0000028	20	95	195	4459	3.70475e-09	2.9354e-07	4.81404	1.02762	PTCH1, MAF, BDNF, TWIST1, GLI1, NOTCH3, SOX9, SOX4, CDC42, KCNQ1, RARB, MECP2, FGFR1, PRDM16, MEG3, KRAS, SOX11, MED13, GATA4, GLI3
Epicanthus	HP:0000286	17	95	139	4459	4.13856e-09	3.17334e-07	5.74048	1.02243	ATP6V1B2, PTCH1, COL1A1, TWIST1, NOTCH3, SPRED1, SOX4, GJA1, MECP2, FGFR1, PIK3CA, PRDM16, MEG3, RB1, KRAS, GATA4, CDK13
Clinodactyly	HP:0030084	13	95	60	4459	5.24825e-09	3.89847e-07	10.1696	1.3302	PAX3, IGF1, RHOA, FN1, FOXP1, SOX4, GJA1, CDC42, IGF1R, FGFR1, MEG3, SOX11, CDK13
Atrial fibrillation	HP:0005110	7	95	15	4459	5.50203e-09	3.96313e-07	21.9039	0.930977	CACNB2, HCN4, KCNJ2, KCNQ1, CACNA1C, KCNH2, GATA4
Atrial septal defect	HP:0001631	16	95	107	4459	6.71164e-09	4.69223e-07	7.01859	1.21708	PAX3, FOXC1, COL1A1, GLI1, MYOCD, SOX4, GJA1, MMP14, FGFR1, MEG3, KRAS, SOX11, PIK3R2, GATA4, GLI3, CDK13
Hypotonia	HP:0001252	20	95	206	4459	8.6111e-09	5.84817e-07	4.55697	1.01992	PTCH1, BDNF, COL1A1, GDNF, NOTCH3, HSPD1, SOX9, FOXP1, HDAC4, PNP, SNAI2, TKT, RARB, FGFR1, PIK3CA, PRDM16, MEG3, RB1, KRAS, MED13
Abnormal cardiac exercise stress test	HP:0500018	5	95	7	4459	1.99483e-08	1.29468e-06	33.5263	0.753638	KCNE1, KCNQ1, CALM3, CACNA1C, KCNH2
Heterogeneous	HP:0001425	14	95	80	4459	2.01528e-08	1.29468e-06	8.21395	1.3116	PTCH1, FOXC1, KCNE1, MET, HCN2, AKT1, RB1CC1, SNAI2, KCNQ1, MECP2, FGFR1, PIK3CA, KCNH2, KRAS
Microphthalmia	HP:0000568	13	95	74	4459	2.83289e-08	1.77205e-06	8.24566	1.21864	PTCH1, RHOA, PITX3, ASPH, RBPJ, GJA1, RARB, FGFR1, PIK3CA, FOXL2, RB1, KRAS, GLI3
Abnormality of cardiovascular system morphology	HP:0030680	11	95	52	4459	5.76024e-08	3.42302e-06	9.92895	1.24075	ATP6V1B2, PAX3, FOXC1, TWIST1, SOX9, GJA1, RARB, FGFR1, RB1, KRAS, GATA4
Patent ductus arteriosus	HP:0001643	15	95	104	4459	5.62139e-08	3.42302e-06	6.76974	1.26406	FOXC1, MAF, NOTCH3, MYOCD, SOX4, GJA1, CDC42, TKT, PRDM16, CACNA1C, KRAS, SOX11, GATA4, GLI3, SMAD2
High palate	HP:0000218	18	95	171	4459	6.38957e-08	3.70439e-06	4.94072	1.12736	ATP6V1B2, PTCH1, FN1, TWIST1, SOX6, NOTCH3, SPRED1, AKT1, KCNJ2, IGF1R, MECP2, FGFR1, PIK3CA, FOXL2, MEG3, KRAS, MED13, GATA4
Generalized hypotonia	HP:0001290	18	95	212	4459	7.20853e-08	4.07968e-06	3.9852	0.898905	ATP6V1B2, PTCH1, COL1A1, TH, EDN1, NOTCH3, HSPD1, SOX9, FOXP1, SPRED1, SOX4, PNP, CDC42, TKT, PIK3CA, CACNA1C, NUP214, CDK13
Posteriorly rotated ears	HP:0000358	11	95	63	4459	7.76625e-08	4.29311e-06	8.19532	1.03295	MAF, FN1, NOTCH3, SOX4, CDC42, FGFR1, MEG3, KRAS, SOX11, GLI3, CDK13
Feeding difficulties	HP:0011968	13	95	112	4459	8.15105e-08	4.40342e-06	5.44803	0.850262	PTCH1, UCP2, TH, EDN1, FOXP1, SOX4, MECP2, NUP214, MEG3, KRAS, SOX11, MED13, CDK13
Cataract	HP:0000518	16	95	139	4459	8.5244e-08	4.40489e-06	5.4028	1.10574	ATP6V1B2, PTCH1, FTL, RHOA, FOXC1, MAF, BDNF, PITX3, AKT1, RBPJ, GJA1, TKT, FAS, PIK3CA, PRDM16, RB1
Short palpebral fissure	HP:0012745	9	95	32	4459	8.42288e-08	4.40489e-06	13.201	1.26729	SOX6, SOX9, KCNJ2, RBPJ, GJA1, MEG3, KRAS, SOX11, CDK13
Midface retrusion	HP:0011800	13	95	92	4459	8.89077e-08	4.49646e-06	6.63238	1.06147	PTCH1, FOXC1, MAF, COL1A1, TWIST1, HDAC4, CDC42, KCNQ1, MECP2, FGFR1, PRDM16, KRAS, SOX11
Intellectual disability, mild	HP:0001256	14	95	105	4459	9.95935e-08	4.90842e-06	6.25825	1.11155	IGF1, TH, FOXP1, AKT1, TKT, ADAR, MECP2, PIK3CA, MEG3, CDK6, SOX11, MED13, GATA4, GLI3
Abnormality of prenatal development or birth	HP:0001197	5	95	9	4459	1.01183e-07	4.90842e-06	26.076	0.732	KCNE1, KCNQ1, CALM3, CACNA1C, KCNH2
Telecanthus	HP:0000506	11	95	58	4459	1.09899e-07	5.12214e-06	8.90181	1.17292	ATP6V1B2, PAX3, PTCH1, FOXC1, GJA1, SNAI2, FGFR1, FOXL2, KRAS, PIK3R2, GLI3
Failure to thrive	HP:0001508	19	95	199	4459	1.09486e-07	5.12214e-06	4.48141	1.11651	PTCH1, IGF1, GLI1, SOX9, FOXP1, AKT1, RBPJ, GJA1, EGFR, PNP, RARB, ADAR, MECP2, FGFR1, PIK3CA, PRDM16, RFXAP, NUP214, KRAS
Upslanted palpebral fissure	HP:0000582	11	95	60	4459	1.19392e-07	5.45761e-06	8.60509	1.13921	PTCH1, MAF, GJA1, HDAC4, CDC42, IGF1R, MECP2, FGFR1, CDK6, GATA4, CDK13
Malar flattening	HP:0000272	12	95	70	4459	1.56099e-07	7.00088e-06	8.04632	1.23576	PAX3, RHOA, FOXC1, MAF, COL1A1, TWIST1, NOTCH3, FOXP1, KCNJ2, HDAC4, MECP2, FGFR1
Pulmonary arterial hypertension	HP:0002092	10	95	42	4459	1.77635e-07	7.81923e-06	11.1754	1.37004	COL1A1, CCN2, FOXP1, RBPJ, GJA1, MPL, FGFR1, MEG3, KRAS, GATA4
Long philtrum	HP:0000343	14	95	108	4459	2.3806e-07	1.02885e-05	6.08441	1.16106	ATP6V1B2, PTCH1, MAF, NOTCH3, GJA1, SNAI2, CDC42, IGF1R, MECP2, FGFR1, PRDM16, MEG3, KRAS, MED13
Sudden cardiac death	HP:0001645	8	95	26	4459	2.79988e-07	1.17674e-05	14.4421	1.31457	KCNE1, AKT1, KCNJ2, KCNQ1, CALM3, CACNA1C, KCNH2, LDLRAP1
High forehead	HP:0000348	13	95	99	4459	2.82181e-07	1.17674e-05	6.16342	1.08748	ATP6V1B2, MAF, TWIST1, SOX6, SOX9, GJA1, FGFR1, PIK3CA, KRAS, MED13, PIK3R2, GATA4, GLI3
Clinodactyly of the 5th finger	HP:0004209	14	95	103	4459	3.08673e-07	1.26503e-05	6.37976	1.25041	ATP6V1B2, IGF1, MAF, TWIST1, SOX6, AKT1, KCNJ2, GJA1, HDAC4, MECP2, PRDM16, RB1, KRAS, GATA4
Shortened QT interval	HP:0012232	6	95	10	4459	3.18812e-07	1.28443e-05	28.1621	1.67873	CACNB2, KCNJ2, KCNQ1, CACNA1C, KCNH2, CDKN1A
Brachycephaly	HP:0000248	10	95	59	4459	3.47252e-07	1.3757e-05	7.9554	1.01024	ATP6V1B2, PTCH1, MAF, TWIST1, GJA1, HDAC4, MMP14, MECP2, FGFR1, PRDM16
Thin upper lip vermilion	HP:0000219	12	95	82	4459	3.91439e-07	1.52164e-05	6.86881	1.13502	ATP6V1B2, MAF, KCNJ2, SOX4, CDC42, IGF1R, MECP2, CACNA1C, CDK6, SOX11, MED13, CDK13
Prolonged QT interval	HP:0001657	5	95	11	4459	3.99405e-07	1.52164e-05	21.3349	0.746852	KCNE1, KCNJ2, KCNQ1, CACNA1C, KCNH2
Dandy-Walker malformation	HP:0001305	8	95	31	4459	4.03296e-07	1.52164e-05	12.1127	1.12639	ATP6V1B2, SOX4, CDC42, KCNQ1, FGFR1, KRAS, SOX11, GLI3
Macrocephaly	HP:0000256	15	95	120	4459	5.9965e-07	2.22714e-05	5.86711	1.31017	PTCH1, TWIST1, EDN1, SOX9, FOXP1, SPRED1, AKT1, GJA1, HDAC4, MECP2, FGFR1, PIK3CA, KRAS, PIK3R2, GLI3
Somatic mutation	HP:0001428	16	95	103	4459	9.31222e-07	3.40541e-05	7.29116	1.8524	PAX3, CCND1, MET, ERBB2, AKT1, RB1CC1, HDAC4, EGFR, PTPRJ, MPL, CEBPA, PIK3CA, NUP214, RB1, MYC, KRAS
Infantile muscular hypotonia	HP:0008947	8	95	37	4459	9.51338e-07	3.42626e-05	10.1485	1.03612	ATP6V1B2, MAF, SOX4, CDC42, ADAR, MECP2, MEG3, SOX11
Attention deficit hyperactivity disorder	HP:0007018	12	95	98	4459	9.98002e-07	3.54067e-05	5.74737	1.02473	PTCH1, IGF1, FOXP1, SPRED1, HDAC4, TKT, MECP2, FGFR1, PIK3CA, KRAS, MED13, GATA4
Congenital sensorineural hearing impairment	HP:0008527	6	95	16	4459	1.05422e-06	3.68511e-05	17.6013	1.12438	PAX3, IGF1, KCNE1, SNAI2, KCNQ1, FGFR1
First degree atrioventricular block	HP:0011705	5	95	12	4459	1.64446e-06	5.66506e-05	19.557	0.896956	CACNB2, HCN4, GJA1, CACNA1C, GATA4
Multiple lipomas	HP:0001012	7	95	14	4459	1.89096e-06	6.42114e-05	23.4684	2.44788	CCL2, SPRED1, AKT1, FGFR1, PIK3CA, KRAS, CDKN1A
Kyphosis	HP:0002808	11	95	80	4459	2.22365e-06	7.44453e-05	6.45382	1.12821	ATP6V1B2, PTCH1, COL1A1, NOTCH3, SOX9, AKT1, MECP2, PIK3CA, PRDM16, MED13, PIK3R2
Ambiguous genitalia	HP:0000062	7	95	34	4459	2.39448e-06	7.90512e-05	9.66347	0.882422	ATP6V1B2, PTCH1, BDNF, SOX9, FGFR1, GATA4, GLI3
Coarse facial features	HP:0000280	10	95	65	4459	2.81728e-06	9.04957e-05	7.22105	1.15301	ATP6V1B2, PTCH1, SOX4, GJA1, HDAC4, MMP14, MPL, KCNQ1, KRAS, SOX11
Abnormal heart morphology	HP:0001627	8	95	36	4459	2.80748e-06	9.04957e-05	10.4304	1.23957	PTCH1, TWIST1, SOX9, FOXP1, CDC42, FGFR1, MEG3, GLI3
Toe syndactyly	HP:0001770	8	95	42	4459	2.86415e-06	9.07744e-05	8.94035	1.04702	ATP6V1B2, TWIST1, KCNJ2, GJA1, HDAC4, FGFR1, PIK3CA, GLI3
Hypospadias	HP:0000047	12	95	100	4459	3.21541e-06	0.000100566	5.63242	1.12686	FOXC1, GLI1, SOX9, SOX4, CDC42, MECP2, FGFR1, PRDM16, KRAS, SOX11, GATA4, GLI3
Abnormal autonomic nervous system physiology	HP:0012332	6	95	25	4459	3.42914e-06	0.000104501	11.2648	0.823827	KCNE1, KCNQ1, CALM3, MECP2, CACNA1C, KCNH2
Bradycardia	HP:0001662	5	95	16	4459	3.41891e-06	0.000104501	14.6678	0.741065	KCNJ2, KCNQ1, CALM3, CACNA1C, KCNH2
Short nose	HP:0003196	11	95	88	4459	3.62247e-06	0.000108995	5.86711	1.07225	PAX3, PTCH1, MAF, FOXP1, SOX4, GJA1, FGFR1, KRAS, SOX11, GATA4, GLI3
Visual impairment	HP:0000505	11	95	101	4459	4.71991e-06	0.00014024	5.11193	0.950956	MAF, FN1, BDNF, FOXP1, SOX4, GJA1, FAS, FGFR1, PRDM16, SOX11, MED13
Broad nasal tip	HP:0000455	8	95	43	4459	4.84149e-06	0.000142077	8.73244	1.09734	ATP6V1B2, FOXP1, SOX4, HDAC4, RARB, IGF1R, MECP2, SOX11
Intrauterine growth retardation	HP:0001511	13	95	132	4459	5.97931e-06	0.000171239	4.62257	1.05979	PTCH1, IGF1, GLI1, SOX4, KIF2A, RARB, IGF1R, FGFR1, MEG3, RB1, SOX11, GATA4, GLI3
Tetralogy of Fallot	HP:0001636	9	95	62	4459	5.90893e-06	0.000171239	6.81341	1.02315	PTCH1, CXCR4, SOX4, RBPJ, FGFR1, PRDM16, CACNA1C, SOX11, GATA4
Myopia	HP:0000545	11	95	82	4459	6.71865e-06	0.000190122	6.29641	1.23803	ATP6V1B2, IGF1, RHOA, MAF, FN1, AKT1, SOX4, GJA1, PIK3CA, KRAS, SOX11
Short foot	HP:0001773	8	95	48	4459	7.03755e-06	0.000193385	7.82281	1.02478	KCNJ2, GJA1, HDAC4, IGF1R, MECP2, FGFR1, PRDM16, MEG3
Respiratory insufficiency	HP:0002093	8	95	54	4459	7.07803e-06	0.000193385	6.95361	0.902207	BDNF, COL1A1, GDNF, SOX9, MPL, MECP2, FGFR1, GLI3
Tented upper lip vermilion	HP:0010804	6	95	26	4459	6.94023e-06	0.000193385	10.8316	0.893476	PAX3, PTCH1, CDC42, MECP2, FGFR1, MEG3
Scaphocephaly	HP:0030799	5	95	9	4459	8.89653e-06	0.000240307	26.076	1.84292	TWIST1, SOX6, KCNJ2, KRAS, GLI3
Hypoplasia of the maxilla	HP:0000327	9	95	42	4459	9.61396e-06	0.000256768	10.0579	1.67214	PAX3, FOXC1, TWIST1, AKT1, KCNJ2, GJA1, FGFR1, PIK3CA, MEG3
Proptosis	HP:0000520	12	95	98	4459	9.9423e-06	0.000262587	5.74737	1.29283	FOXC1, FN1, COL1A1, TWIST1, NOTCH3, SOX9, AKT1, KCNQ1, FGFR1, PIK3CA, KRAS, GATA4
Hyperactivity	HP:0000752	8	95	54	4459	1.32936e-05	0.000347241	6.95361	0.986105	PTCH1, IGF1, SOX4, HDAC4, PNP, MECP2, KRAS, SOX11
Nystagmus	HP:0000639	13	95	165	4459	1.35082e-05	0.000349012	3.69805	0.902212	RHOA, FOXC1, MAF, BDNF, HSPD1, FOXP1, KIF2A, GJA1, ADAR, FGFR1, PRDM16, FOXL2, KRAS
Prominent occiput	HP:0000269	6	95	18	4459	1.48205e-05	0.00037477	15.6456	1.56042	ATP6V1B2, TWIST1, SOX6, KCNQ1, KRAS, GLI3
Recurrent upper respiratory tract infections	HP:0002788	6	95	23	4459	1.47771e-05	0.00037477	12.2444	1.17452	CXCR4, FOXP1, SOX4, PNP, RFXAP, SOX11
Gastroesophageal reflux	HP:0002020	11	95	118	4459	1.56605e-05	0.000387759	4.37547	0.918161	ATP6V1B2, PTCH1, COL1A1, TWIST1, CCN2, ADAR, MECP2, FGFR1, PRDM16, NUP214, CDKN1A
Frontal bossing	HP:0002007	13	95	121	4459	1.55356e-05	0.000387759	5.0428	1.27825	ATP6V1B2, PTCH1, COL1A1, TWIST1, GJA1, HDAC4, FGFR1, PIK3CA, PRDM16, MEG3, KRAS, PIK3R2, GLI3
Delayed skeletal maturation	HP:0002750	12	95	102	4459	1.58405e-05	0.000388174	5.52198	1.2996	IGF1, GLI1, SOX9, KCNJ2, SOX4, GJA1, IGF1R, MECP2, FGFR1, KRAS, SOX11, GATA4
Irritability	HP:0000737	9	95	66	4459	1.63778e-05	0.000397245	6.40048	1.09007	PTCH1, TH, PLCE1, FAS, ADAR, MECP2, FGFR1, PIK3CA, KRAS
Hypokalemia	HP:0002900	6	95	22	4459	1.7827e-05	0.000428028	12.801	1.27803	KCNE1, KCNJ2, KCNQ1, CALM3, CACNA1C, KCNH2
Congenital diaphragmatic hernia	HP:0000776	6	95	33	4459	2.03683e-05	0.000484154	8.53397	0.832854	MAF, HDAC4, RARB, FGFR1, GATA4, GLI3
Underdeveloped nasal alae	HP:0000430	6	95	24	4459	2.24728e-05	0.00052889	11.7342	1.20726	ATP6V1B2, PAX3, TWIST1, GJA1, HDAC4, SOX11
Atrioventricular block	HP:0001678	4	95	8	4459	2.29671e-05	0.000535224	23.4684	1.16542	KCNJ2, MMP14, KCNQ1, KCNH2
Constipation	HP:0002019	11	95	104	4459	2.40947e-05	0.000556049	4.96447	1.10367	PTCH1, TH, GDNF, FOXP1, ERBB2, MECP2, FGFR1, PIK3CA, PRDM16, KRAS, CDKN1A
Cleft upper lip	HP:0000204	6	95	25	4459	2.46232e-05	0.000562782	11.2648	1.17225	PAX3, PTCH1, GJA1, FGFR1, KRAS, GLI3
Nephroblastoma	HP:0002667	6	95	21	4459	2.48689e-05	0.000562985	13.4105	1.43174	PTCH1, SOX9, HDAC4, KCNQ1, PIK3CA, GATA4
Subcutaneous nodule	HP:0001482	9	95	46	4459	2.75161e-05	0.000617036	9.1833	1.73202	COL1A1, NOTCH3, CDK4, AKT1, MMP14, FAS, FGFR1, PIK3CA, KRAS
Congenital onset	HP:0003577	10	95	89	4459	2.92848e-05	0.00065056	5.2738	1.08279	ATP6V1B2, IGF1, RHOA, GLI1, HCN4, GJA1, HDAC4, IGF1R, MECP2, KRAS
Loss of consciousness	HP:0007185	4	95	12	4459	2.95644e-05	0.000650691	15.6456	0.761982	UCP2, NOTCH3, KCNE1, KCNQ1
Supraventricular tachycardia	HP:0004755	4	95	12	4459	3.04034e-05	0.000663017	15.6456	0.767524	CACNB2, HCN4, CACNA1C, GATA4
Glaucoma	HP:0000501	8	95	60	4459	3.50846e-05	0.000757106	6.25825	1.01121	PTCH1, RHOA, FOXC1, MAF, BDNF, ZEB1, GJA1, FAS
Cleft palate	HP:0000175	12	95	125	4459	3.5355e-05	0.000757106	4.50594	1.1363	ATP6V1B2, PAX3, PTCH1, MAF, TWIST1, SOX9, KCNJ2, GJA1, FGFR1, RB1, KRAS, GLI3
Finger syndactyly	HP:0006101	9	95	56	4459	3.6493e-05	0.000774499	7.54342	1.44759	TWIST1, AKT1, RBPJ, GJA1, HDAC4, FGFR1, PIK3CA, RB1, GLI3
Abnormal facial shape	HP:0001999	10	95	84	4459	3.90555e-05	0.000821547	5.58772	1.19355	ATP6V1B2, IGF1, ASPH, CDC42, MMP14, FGFR1, RFXAP, MEG3, KRAS, SOX11
Depressed nasal ridge	HP:0000457	6	95	38	4459	3.99929e-05	0.000833307	7.41108	0.807643	PAX3, PTCH1, SOX9, FGFR1, PRDM16, GLI3
Synophrys	HP:0000664	7	95	38	4459	4.03157e-05	0.000833307	8.64626	1.21735	ATP6V1B2, PAX3, SNAI2, CDC42, IGF1R, FGFR1, MED13
Agenesis of corpus callosum	HP:0001274	9	95	79	4459	4.65427e-05	0.000953724	5.34724	1.03036	PTCH1, SOX4, FGFR1, PRDM16, CDK6, KRAS, SOX11, GLI3, CDK13
Aspiration pneumonia	HP:0011951	5	95	23	4459	4.79816e-05	0.000973522	10.2037	0.85752	ATP6V1B2, PTCH1, SOX4, FGFR1, SOX11
Obesity	HP:0001513	10	95	92	4459	4.8328e-05	0.000973522	5.10183	1.11098	BDNF, FOXP1, AKT1, HDAC4, MECP2, FGFR1, PIK3CA, PRDM16, MEG3, GATA4
Iron deficiency anemia	HP:0001891	4	95	12	4459	4.89524e-05	0.000977813	15.6456	0.868557	FN1, KCNE1, KCNQ1, FAS
Ventriculomegaly	HP:0002119	11	95	107	4459	5.13607e-05	0.00101737	4.82528	1.16692	PTCH1, MAF, SOX9, CDC42, ADAR, FGFR1, PIK3CA, PRDM16, CDK6, KRAS, GLI3
Low-set, posteriorly rotated ears	HP:0000368	8	95	63	4459	5.26243e-05	0.00103379	5.96023	1.01772	EDN1, SPRED1, CDC42, FGFR1, PRDM16, MEG3, KRAS, GLI3
Tibial bowing	HP:0002982	4	95	10	4459	5.62965e-05	0.00109686	18.7747	1.11676	FN1, COL1A1, SOX9, MEG3
Hydrocephalus	HP:0000238	11	95	96	4459	7.17548e-05	0.00138279	5.37818	1.36332	PTCH1, CCL2, MAF, SOX9, AKT1, RBPJ, FGFR1, PIK3CA, KRAS, PIK3R2, GLI3
Thick eyebrow	HP:0000574	7	95	46	4459	7.2717e-05	0.00138279	7.14256	1.08772	ATP6V1B2, PAX3, SOX6, SOX4, FGFR1, FOXL2, SOX11
Trigonocephaly	HP:0000243	4	95	12	4459	7.22215e-05	0.00138279	15.6456	0.961277	PTCH1, FGFR1, RB1, GLI3
Abdominal pain	HP:0002027	12	95	104	4459	7.37303e-05	0.00139093	5.41579	1.50055	GDNF, PLCE1, G6PD, MET, FOXP1, ERBB2, MPL, FAS, PIK3CA, MYC, KRAS, CDKN1A
Sparse scalp hair	HP:0002209	6	95	31	4459	7.86358e-05	0.00147179	9.08455	1.14186	MAF, SOX4, HDAC4, FAS, IGF1R, SOX11
Myelomeningocele	HP:0002475	3	95	5	4459	8.59843e-05	0.00159676	28.1621	0.981393	PAX3, CCL2, GLI3
Hypoplasia of the corpus callosum	HP:0002079	9	95	90	4459	9.20642e-05	0.00169641	4.69368	0.982143	MAF, KIF2A, CDC42, IGF1R, ADAR, FGFR1, RB1, PIK3R2, CDK13
Iris coloboma	HP:0000612	7	95	42	4459	9.44745e-05	0.00172743	7.82281	1.25331	PTCH1, MAF, NOTCH3, MMP14, FGFR1, RB1, KRAS
Ataxia	HP:0001251	11	95	121	4459	9.53362e-05	0.00172988	4.26699	1.09893	FTL, AKT1, GJA1, PNP, SNAI2, CDC42, FAS, MECP2, FGFR1, PIK3CA, NUP214
Arrhinencephaly	HP:0002139	3	95	6	4459	9.6092e-05	0.00173038	23.4684	0.808669	ATP6V1B2, ADAR, GLI3
Rigidity	HP:0002063	6	95	38	4459	9.94387e-05	0.00177719	7.41108	0.955314	FTL, TH, ADAR, MECP2, FGFR1, KRAS
Weight loss	HP:0001824	12	95	109	4459	0.000101308	0.00178376	5.16736	1.47715	CCND1, GDNF, FOXP1, ERBB2, GJA1, MPL, FAS, PIK3CA, RB1, KRAS, CDKN1A, GATA4
Oligodontia	HP:0000677	5	95	25	4459	0.000100984	0.00178376	9.38737	0.91806	ATP6V1B2, RHOA, MAF, KCNJ2, FGFR1
Absent speech	HP:0001344	8	95	75	4459	0.000104436	0.00181952	5.0066	0.934066	PTCH1, SOX4, CDC42, TKT, MECP2, FGFR1, PRDM16, SOX11
Short philtrum	HP:0000322	8	95	68	4459	0.000104869	0.00181952	5.52198	1.03789	PTCH1, TWIST1, CDC42, FGFR1, FOXL2, MEG3, SOX11, CDK13
Highly arched eyebrow	HP:0002553	7	95	52	4459	0.000112535	0.00193837	6.31842	1.02377	HDAC4, CDC42, IGF1R, FGFR1, FOXL2, SOX11, MED13
Small hand	HP:0200055	6	95	33	4459	0.000115229	0.00197051	8.53397	1.14471	KCNJ2, GJA1, HDAC4, IGF1R, MECP2, MEG3
Omphalocele	HP:0001539	5	95	24	4459	0.000116782	0.00198279	9.77851	0.990912	PTCH1, MMP14, KCNQ1, FGFR1, MEG3
Abnormal form of the vertebral bodies	HP:0003312	7	95	37	4459	0.000117858	0.00198686	8.87994	1.49338	TWIST1, NOTCH3, AKT1, GJA1, MMP14, MPL, FGFR1
Optic atrophy	HP:0000648	10	95	114	4459	0.00012408	0.00207702	4.11727	0.993473	ATP6V1B2, RHOA, TWIST1, GJA1, CDC42, ADAR, FGFR1, PIK3CA, PRDM16, KRAS
ST segment elevation	HP:0012251	3	95	7	4459	0.000134044	0.0021974	20.1158	0.751527	CACNB2, HCN4, CACNA1C
Sick sinus syndrome	HP:0011704	3	95	7	4459	0.000134044	0.0021974	20.1158	0.751527	CACNB2, HCN4, CACNA1C
Trifascicular block	HP:0011715	3	95	7	4459	0.000134044	0.0021974	20.1158	0.751527	CACNB2, HCN4, CACNA1C
Microdontia	HP:0000691	6	95	38	4459	0.000135123	0.00219991	7.41108	1.01159	RHOA, FOXC1, GLI1, GJA1, FGFR1, CACNA1C
Microtia	HP:0008551	6	95	38	4459	0.000140202	0.00226708	7.41108	1.0186	MAF, TWIST1, PIK3CA, PRDM16, MEG3, GLI3
Hypertension	HP:0000822	11	95	94	4459	0.000142451	0.00228788	5.49261	1.51192	FN1, CCND1, NOTCH3, GJA1, EGFR, MEF2A, MMP14, MPL, LDLRAP1, CDKN1A, SMAD2
Smooth philtrum	HP:0000319	7	95	53	4459	0.000147367	0.00235095	6.19921	1.04883	PAX3, MAF, NOTCH3, CDC42, IGF1R, PIK3CA, MED13
Wide intermamillary distance	HP:0006610	6	95	31	4459	0.000152863	0.00242238	9.08455	1.29252	HDAC4, IGF1R, FGFR1, MEG3, KRAS, GATA4
Decreased serum estradiol	HP:0008214	5	95	22	4459	0.000161923	0.00253526	10.6675	1.17144	SOX9, AKT1, PIK3CA, FOXL2, GATA4
Pectus excavatum	HP:0000767	10	95	89	4459	0.00016212	0.00253526	5.2738	1.34012	PTCH1, MAF, NOTCH3, MET, AKT1, IGF1R, MECP2, PIK3CA, MEG3, KRAS
Hydronephrosis	HP:0000126	8	95	74	4459	0.000163874	0.00254594	5.07425	1.0136	ATP6V1B2, SOX9, CDC42, FGFR1, PRDM16, MEG3, KRAS, GLI3
Facial asymmetry	HP:0000324	8	95	56	4459	0.000180757	0.00278999	6.70526	1.38781	FN1, COL1A1, TWIST1, EDN1, AKT1, KCNJ2, PIK3CA, KRAS
Full cheeks	HP:0000293	6	95	40	4459	0.000183427	0.00281294	7.04053	1.01365	EDN1, PIK3CA, MEG3, KRAS, SOX11, GATA4
Mutism	HP:0002300	5	95	25	4459	0.000184981	0.00281859	9.38737	1.04731	FTL, COL1A1, MECP2, FGFR1, KRAS
Wide anterior fontanel	HP:0000260	5	95	23	4459	0.000194868	0.00295032	10.2037	1.16121	COL1A1, TWIST1, SOX9, MEG3, GLI3
Hepatoblastoma	HP:0002884	4	95	14	4459	0.00019637	0.00295426	13.4105	1.04821	SOX4, KCNQ1, MEG3, SOX11
Short metatarsal	HP:0010743	4	95	16	4459	0.000204841	0.00306231	11.7342	0.912378	KCNJ2, RBPJ, HDAC4, FGFR1
Broad philtrum	HP:0000289	4	95	16	4459	0.000207354	0.0030805	11.7342	0.915332	MAF, SOX4, FGFR1, SOX11
Paroxysmal ventricular tachycardia	HP:0004751	3	95	8	4459	0.000218554	0.00322672	17.6013	0.759409	CACNB2, HCN4, CACNA1C
Decreased serum testosterone concentration	HP:0040171	5	95	23	4459	0.000225557	0.00330957	10.2037	1.19909	SOX9, AKT1, FGFR1, PIK3CA, GATA4
Abnormal nasolacrimal system morphology	HP:0000614	4	95	9	4459	0.000231327	0.00335733	20.8608	1.84086	TWIST1, FOXP1, FGFR1, KRAS
Delayed eruption of permanent teeth	HP:0000696	4	95	12	4459	0.000231637	0.00335733	15.6456	1.3067	ATP6V1B2, KCNJ2, GJA1, FGFR1
Retrognathia	HP:0000278	8	95	62	4459	0.000236162	0.00340217	6.05637	1.29493	COL1A1, EDN1, ASPH, FOXP1, RARB, IGF1R, MEG3, SMAD2
Dysarthria	HP:0001260	9	95	102	4459	0.000246432	0.00352873	4.14149	0.984143	FTL, NOTCH3, GJA1, MPL, ADAR, FGFR1, PIK3CA, RFXAP, KRAS
Neonatal short-limb short stature	HP:0008921	3	95	6	4459	0.000250903	0.00356631	23.4684	1.12306	COL1A1, GLI1, SOX9
Hip dislocation	HP:0002827	7	95	54	4459	0.000252057	0.00356631	6.08441	1.12463	PTCH1, COL1A1, SOX9, AKT1, GJA1, FGFR1, GLI3
Gynecomastia	HP:0000771	6	95	31	4459	0.000269531	0.00379097	9.08455	1.43886	SOX9, AKT1, MECP2, FGFR1, PIK3CA, GATA4
Fatigue	HP:0012378	11	95	126	4459	0.000275156	0.00384732	4.09766	1.19457	FTL, COL1A1, CCND1, MET, FOXP1, MPL, FAS, FGFR1, PIK3CA, KRAS, GATA4
Coarctation of aorta	HP:0001680	7	95	45	4459	0.000284051	0.00394848	7.30129	1.39694	PTCH1, GJA1, MMP14, FGFR1, KRAS, GATA4, GLI3
Hemivertebrae	HP:0002937	4	95	16	4459	0.000286103	0.00395388	11.7342	0.997128	ATP6V1B2, PTCH1, MEG3, GLI3
Gait disturbance	HP:0001288	8	95	74	4459	0.000294355	0.00402116	5.07425	1.10792	NOTCH3, GJA1, FAS, MECP2, FGFR1, PIK3CA, PRDM16, KRAS
Urinary incontinence	HP:0000020	6	95	36	4459	0.000293333	0.00402116	7.82281	1.2419	CCL2, NOTCH3, HSPD1, AKT1, MECP2, PIK3CA
Dysphagia	HP:0002015	8	95	93	4459	0.00029776	0.00404443	4.03758	0.870222	PTCH1, FTL, NOTCH3, CCN2, ADAR, MECP2, FGFR1, PRDM16
Arrhythmia	HP:0011675	6	95	45	4459	0.000303629	0.00410072	6.25825	0.98281	GJA1, HDAC4, FGFR1, PIK3CA, PRDM16, KRAS
Myoclonus	HP:0001336	6	95	53	4459	0.000306233	0.00411252	5.3136	0.826731	ATP6V1B2, TH, ADAR, MECP2, PIK3CA, NUP214
Right bundle branch block	HP:0011712	3	95	9	4459	0.000310017	0.00413995	15.6456	0.74793	CACNB2, HCN4, CACNA1C
Biconcave vertebral bodies	HP:0004586	3	95	7	4459	0.000314506	0.00417643	20.1158	1.00694	FN1, COL1A1, NOTCH3
Poor speech	HP:0002465	7	95	72	4459	0.000317421	0.00419173	4.5633	0.860412	ATP6V1B2, PTCH1, CDC42, MECP2, FGFR1, PRDM16, GATA4
Inguinal hernia	HP:0000023	9	95	74	4459	0.000319665	0.00419803	5.70853	1.43897	MAF, COL1A1, NOTCH3, ZEB1, CDC42, FGFR1, MEG3, GLI3, SMAD2
Flat face	HP:0012368	5	95	28	4459	0.000338867	0.00440157	8.38158	1.05743	PAX3, MAF, FN1, TWIST1, SOX9
EEG abnormality	HP:0002353	7	95	63	4459	0.000337033	0.00440157	5.2152	1.00184	ATP6V1B2, MAF, FOXP1, RBPJ, MECP2, PRDM16, KRAS
Subcortical dementia	HP:0007123	2	95	2	4459	0.000352693	0.00453162	46.9368	0.884951	FTL, NOTCH3
Acrocyanosis	HP:0001063	3	95	8	4459	0.000351875	0.00453162	17.6013	0.894626	PAX3, COL1A1, ADAR
Aganglionic megacolon	HP:0002251	6	95	37	4459	0.000362948	0.00463832	7.61138	1.2557	PAX3, BDNF, GDNF, ERBB2, SNAI2, KRAS
Corneal opacity	HP:0007957	6	95	33	4459	0.000385239	0.00489686	8.53397	1.43862	MAF, ZEB1, GJA1, MMP14, FGFR1, KRAS
Motor delay	HP:0001270	10	95	122	4459	0.000388006	0.0049058	3.84728	1.07085	PTCH1, IGF1, COL1A1, TH, NOTCH3, FOXP1, PNP, IGF1R, MEG3, SGMS2
Wide mouth	HP:0000154	6	95	49	4459	0.000437027	0.00549637	5.74737	0.962316	ATP6V1B2, SOX4, CDC42, PIK3CA, SOX11, MED13
Choreoathetosis	HP:0001266	4	95	21	4459	0.000444881	0.0055657	8.94035	0.832312	FTL, HSPD1, ADAR, MECP2
Nevus flammeus	HP:0001052	4	95	14	4459	0.000452485	0.00563119	13.4105	1.30975	KCNQ1, FGFR1, PIK3CA, KRAS
Progressive	HP:0003676	6	95	49	4459	0.000459882	0.00569343	5.74737	0.97184	FTL, PLCE1, HSPD1, AKT1, MECP2, NUP214
Stroke	HP:0001297	5	95	27	4459	0.000499742	0.00612312	8.69201	1.19961	NOTCH3, PNP, MPL, KCNQ1, MECP2
Spastic paraparesis	HP:0002313	3	95	9	4459	0.00049762	0.00612312	15.6456	0.880761	GJA1, PNP, ADAR
External ear malformation	HP:0008572	5	95	30	4459	0.000503437	0.00612599	7.82281	1.07172	TWIST1, EDN1, GJA1, FGFR1, GATA4
Large for gestational age	HP:0001520	4	95	16	4459	0.00050513	0.00612599	11.7342	1.16122	PTCH1, UCP2, MEG3, GLI3
Palpitations	HP:0001962	5	95	31	4459	0.00053128	0.00641042	7.57046	1.04699	UCP2, KCNJ2, KCNQ1, KCNH2, GATA4
Delayed eruption of teeth	HP:0000684	7	95	58	4459	0.000547955	0.00657823	5.66479	1.18944	PTCH1, IGF1, GLI1, SOX4, GJA1, MECP2, SOX11
Abnormality of bone marrow cell morphology	HP:0005561	4	95	7	4459	0.000553082	0.00660642	26.8211	3.20653	CXCR4, GLI1, CCND1, MYC
Hypothyroidism	HP:0000821	8	95	76	4459	0.000558673	0.00663983	4.94072	1.18931	PTCH1, FOXP1, AKT1, ADAR, FGFR1, PIK3CA, PRDM16, CACNA1C
Precocious puberty	HP:0000826	6	95	49	4459	0.000562249	0.00664908	5.74737	1.01047	PTCH1, SOX6, MEG3, KRAS, MED13, GLI3
Short distal phalanx of finger	HP:0009882	5	95	29	4459	0.000570882	0.00671776	8.09256	1.1436	ATP6V1B2, FN1, GLI1, RBPJ, SOX11
Postexertional malaise	HP:0030973	2	95	3	4459	0.000583967	0.00683788	31.2912	0.658813	KCNE1, KCNQ1
Palmoplantar keratoderma	HP:0000982	6	95	36	4459	0.000591976	0.00685553	7.82281	1.42197	AKT1, GJA1, PIK3CA, PRDM16, HAND2, KRAS
Lower limb asymmetry	HP:0100559	5	95	17	4459	0.000592803	0.00685553	13.805	2.08888	FN1, AKT1, PIK3CA, PRDM16, KRAS
Supernumerary ribs	HP:0005815	3	95	8	4459	0.000597011	0.00685553	17.6013	1.07429	PAX3, PTCH1, MAF
Neoplasm of the skin	HP:0008069	4	95	15	4459	0.000595405	0.00685553	12.5165	1.30479	COL1A1, NOTCH3, GJA1, SNAI2
Bone cyst	HP:0012062	5	95	15	4459	0.000607331	0.00694051	15.6456	2.42857	NOTCH3, AKT1, FGFR1, PIK3CA, KRAS
Secondary amenorrhea	HP:0000869	3	95	10	4459	0.000614529	0.00698917	14.0811	0.841218	TKT, FGFR1, FOXL2
Somatic mosaicism	HP:0001442	4	95	10	4459	0.000619894	0.00701661	18.7747	2.1095	RHOA, FGFR1, PIK3CA, KRAS
Flexion contracture	HP:0001371	7	95	78	4459	0.000623427	0.00702315	4.21228	0.887565	PTCH1, CCN2, HSPD1, FOXP1, FGFR1, PIK3CA, KRAS
Umbilical hernia	HP:0001537	8	95	83	4459	0.000627439	0.00703502	4.52403	1.10268	PTCH1, COL1A1, SOX6, NOTCH3, GJA1, HDAC4, MEG3, GLI3
Hemiparesis	HP:0001269	6	95	37	4459	0.000653102	0.00728837	7.61138	1.40706	AKT1, RBPJ, FAS, FGFR1, PIK3CA, KRAS
Deeply set eye	HP:0000490	8	95	72	4459	0.000658273	0.00731175	5.2152	1.29297	GJA1, HDAC4, IGF1R, FGFR1, PIK3CA, PRDM16, MEG3, GATA4
Joint hypermobility	HP:0001382	6	95	56	4459	0.000677207	0.00739962	5.02895	0.909092	ATP6V1B2, COL1A1, NOTCH3, MEG3, MED13, CDK13
Abnormality of the sense of smell	HP:0004408	4	95	15	4459	0.000675781	0.00739962	12.5165	1.35032	PTCH1, SOX9, AKT1, PIK3CA
Premature birth	HP:0001622	6	95	47	4459	0.000678302	0.00739962	5.99194	1.09584	PTCH1, COL1A1, RBPJ, FGFR1, MEG3, KRAS
Fever	HP:0001945	9	95	96	4459	0.000678636	0.00739962	4.40033	1.21294	COL1A1, TH, CCND1, PLCE1, G6PD, FOXP1, MPL, FAS, RB1
Streak ovary	HP:0010464	3	95	9	4459	0.000715137	0.00776202	15.6456	0.999015	SOX9, FOXL2, GATA4
Thickened ears	HP:0009894	2	95	3	4459	0.000727692	0.00786238	31.2912	0.736464	ATP6V1B2, PTCH1
Hemiplegia/hemiparesis	HP:0004374	6	95	30	4459	0.000737267	0.00789407	9.38737	1.812	NOTCH3, ADAR, FGFR1, PIK3CA, PRDM16, KRAS
Nausea and vomiting	HP:0002017	9	95	82	4459	0.000737115	0.00789407	5.1516	1.45296	GDNF, CCN2, FOXP1, ERBB2, AKT1, FAS, PIK3CA, MYC, KRAS
Lipoma	HP:0012032	4	95	8	4459	0.000748408	0.00797742	23.4684	2.92475	CCL2, AKT1, FGFR1, PIK3CA
Lower limb hyperreflexia	HP:0002395	3	95	10	4459	0.000757309	0.00803627	14.0811	0.90467	FTL, TH, MECP2
Autism	HP:0000717	7	95	62	4459	0.000769746	0.00813194	5.29932	1.17514	AKT1, HDAC4, MECP2, FGFR1, PIK3CA, PRDM16, CACNA1C
Respiratory distress	HP:0002098	5	95	38	4459	0.00078733	0.0082809	6.1759	0.919743	ATP6V1B2, EDN1, SOX9, FGFR1, NUP214
Infantile onset	HP:0003593	9	95	119	4459	0.00079427	0.00831709	3.54985	0.98743	CXCR4, TH, HCN2, FOXP1, AKT1, PNP, ADAR, MECP2, NUP214
Spasticity	HP:0001257	9	95	127	4459	0.000819297	0.00854153	3.32623	0.92565	PTCH1, FTL, NOTCH3, FOXP1, GJA1, MECP2, FGFR1, NUP214, KRAS
Porencephalic cyst	HP:0002132	4	95	12	4459	0.000835744	0.00867495	15.6456	1.84515	RBPJ, ADAR, FGFR1, KRAS
Paroxysmal atrial fibrillation	HP:0004757	2	95	3	4459	0.000844002	0.00872257	31.2912	0.793963	KCNJ2, KCNH2
Cerebral cortical atrophy	HP:0002120	6	95	56	4459	0.000854927	0.00879724	5.02895	0.951686	MAF, CDC42, MECP2, FGFR1, PRDM16, KRAS
Plagiocephaly	HP:0001357	5	95	30	4459	0.000864076	0.00881506	7.82281	1.21067	MAF, TWIST1, ADAR, MEG3, KRAS
Inflexible adherence to routines or rituals	HP:0000732	2	95	2	4459	0.000860657	0.00881506	46.9368	1.38999	FOXP1, MECP2
Cerebral calcification	HP:0002514	5	95	31	4459	0.000872572	0.00883956	7.57046	1.17114	PTCH1, GJA1, ADAR, FGFR1, KRAS
Holoprosencephaly	HP:0001360	4	95	21	4459	0.000873916	0.00883956	8.94035	0.999234	PTCH1, FGFR1, RB1, GLI3
Eyelid coloboma	HP:0000625	3	95	6	4459	0.000884433	0.00890225	23.4684	1.73775	ADAR, FGFR1, KRAS
Hemihypertrophy	HP:0001528	4	95	10	4459	0.000887603	0.00890225	18.7747	2.32579	AKT1, KCNQ1, PIK3CA, KRAS
Large fontanelles	HP:0000239	4	95	21	4459	0.000910882	0.00909734	8.94035	1.0106	MAF, COL1A1, GJA1, KCNQ1
Bifid uvula	HP:0000193	6	95	46	4459	0.00093873	0.00933624	6.1222	1.19539	ATP6V1B2, PTCH1, EDN1, FGFR1, MEG3, GLI3
Spinal dysraphism	HP:0010301	3	95	10	4459	0.000952741	0.00943611	14.0811	0.980201	FGFR1, PIK3CA, MEG3
Short 4th metacarpal	HP:0010044	2	95	3	4459	0.000957714	0.009446	31.2912	0.846563	PTCH1, GLI3
Feeding difficulties in infancy	HP:0008872	8	95	92	4459	0.000975916	0.00958576	4.08146	1.06031	COL1A1, HSPD1, FOXP1, MECP2, FGFR1, PRDM16, MEG3, KRAS
Nephrotic syndrome	HP:0000100	5	95	35	4459	0.000982566	0.00959102	6.70526	1.05612	FN1, CCND1, PLCE1, SOX9, GATA4
Broad hallux phalanx	HP:0010059	3	95	11	4459	0.000984522	0.00959102	12.801	0.891431	FGFR1, GATA4, GLI3
Recurrent bacterial infections	HP:0002718	4	95	25	4459	0.000997515	0.00967793	7.50989	0.858408	CXCR4, PNP, RFXAP, GATA4
Abnormal clavicle morphology	HP:0000889	3	95	10	4459	0.00100666	0.00972693	14.0811	0.999277	GJA1, FGFR1, GLI3
Short 5th finger	HP:0009237	4	95	16	4459	0.00101174	0.00973646	11.7342	1.40231	ATP6V1B2, SOX4, GJA1, SOX11
Oromotor apraxia	HP:0007301	3	95	12	4459	0.00101621	0.00974001	11.7342	0.818745	PTCH1, FOXP1, FGFR1
Anteverted nares	HP:0000463	9	95	115	4459	0.00103195	0.0098512	3.67332	1.06424	PTCH1, AKT1, SOX4, HDAC4, MECP2, FGFR1, MEG3, KRAS, GLI3
Mitral regurgitation	HP:0001653	6	95	50	4459	0.00103954	0.00988393	5.63242	1.11591	COL1A1, FAS, PRDM16, LDLRAP1, PIK3R2, GATA4
Laryngeal cleft	HP:0008751	2	95	3	4459	0.0010618	0.0100554	31.2912	0.892112	EDN1, GLI3
Hirsutism	HP:0001007	5	95	39	4459	0.00110922	0.0104628	6.01754	0.96735	SOX6, SOX4, MMP14, SOX11, GLI3
Dental malocclusion	HP:0000689	6	95	55	4459	0.00111856	0.0105091	5.12038	1.02314	RHOA, EDN1, ASPH, GJA1, CDC42, FGFR1
Hypogonadotropic hypogonadism	HP:0000044	6	95	47	4459	0.00113154	0.0105478	5.99194	1.21237	PTCH1, SOX9, AKT1, FGFR1, PIK3CA, KRAS
Cutaneous syndactyly	HP:0012725	3	95	7	4459	0.00112729	0.0105478	20.1158	1.5693	ATP6V1B2, TWIST1, CACNA1C
Broad hallux	HP:0010055	5	95	38	4459	0.0011476	0.0106556	6.1759	1.00228	RHOA, TWIST1, FGFR1, MED13, GLI3
Ocular hypertension	HP:0007906	3	95	8	4459	0.0011597	0.0107261	17.6013	1.35467	FN1, PITX3, ZEB1
Everted lower lip vermilion	HP:0000232	5	95	33	4459	0.00119549	0.0109718	7.11164	1.17662	FOXC1, BDNF, IGF1R, MECP2, SOX11
Primum atrial septal defect	HP:0010445	2	95	2	4459	0.00119509	0.0109718	46.9368	1.64242	GJA1, GATA4
Narrow nasal bridge	HP:0000446	4	95	20	4459	0.00120965	0.0110167	9.38737	1.15184	PAX3, PTCH1, GJA1, FGFR1
Increased susceptibility to fractures	HP:0002659	5	95	26	4459	0.00120881	0.0110167	9.02632	1.52732	FN1, COL1A1, MMP14, FGFR1, CDKN1A
Thoracic hypoplasia	HP:0005257	3	95	8	4459	0.00122904	0.0111505	17.6013	1.3826	COL1A1, SOX9, MEG3
Prominent nasal bridge	HP:0000426	6	95	49	4459	0.00124156	0.0112213	5.74737	1.1813	PAX3, TWIST1, MECP2, RB1, MED13, GATA4
Lipoatrophy	HP:0100578	4	95	25	4459	0.00125272	0.0112792	7.50989	0.913803	ADAR, PIK3CA, PRDM16, HAND2
Alveolar cell carcinoma	HP:0006519	4	95	12	4459	0.00127729	0.0114571	15.6456	2.07262	ERBB2, EGFR, PIK3CA, KRAS
Sporadic	HP:0003745	6	95	39	4459	0.00128277	0.011463	7.22105	1.51903	AKT1, FGFR1, PIK3CA, RB1, MYC, KRAS
Wide nasal base	HP:0012810	3	95	12	4459	0.00129974	0.011528	11.7342	0.892638	ATP6V1B2, SOX4, SOX11
Failure to thrive in infancy	HP:0001531	5	95	35	4459	0.00129735	0.011528	6.70526	1.12563	GDNF, FOXP1, ERBB2, FGFR1, KRAS
Transitional cell carcinoma of the bladder	HP:0006740	6	95	24	4459	0.00131602	0.0116289	11.7342	2.60729	CCND1, AKT1, PTPRJ, PIK3CA, RB1, KRAS
Microcornea	HP:0000482	5	95	37	4459	0.00132671	0.0116369	6.34282	1.06619	MAF, PITX3, GJA1, FOXL2, KRAS
Craniofacial hyperostosis	HP:0004493	4	95	16	4459	0.00132264	0.0116369	11.7342	1.50946	NOTCH3, GJA1, FGFR1, KRAS
Delayed gross motor development	HP:0002194	5	95	39	4459	0.00136252	0.0118962	6.01754	1.01421	COL1A1, PNP, MECP2, MEG3, MED13
Large beaked nose	HP:0003683	2	95	4	4459	0.00136629	0.0118962	23.4684	0.716858	ASPH, ADAR
Developmental regression	HP:0002376	6	95	60	4459	0.00138513	0.0119292	4.69368	0.973763	FAS, ADAR, MECP2, PIK3CA, NUP214, KRAS
Macrotia	HP:0000400	7	95	68	4459	0.00137903	0.0119292	4.83173	1.18094	PTCH1, SOX6, AKT1, MECP2, FGFR1, KRAS, MED13
Profound sensorineural hearing impairment	HP:0011476	2	95	4	4459	0.00138013	0.0119292	23.4684	0.720546	KCNE1, KCNQ1
Hypoplastic scapulae	HP:0000882	3	95	8	4459	0.00140273	0.0120371	17.6013	1.44847	SOX9, FGFR1, MEG3
Foot polydactyly	HP:0001829	3	95	13	4459	0.00143623	0.0122803	10.8316	0.846958	GLI1, PIK3CA, PRDM16
Mandibular prognathia	HP:0000303	7	95	63	4459	0.00144714	0.0123236	5.2152	1.29208	PAX3, PTCH1, MAF, FOXP1, GJA1, FGFR1, MEG3
Laryngomalacia	HP:0001601	4	95	24	4459	0.00145166	0.0123236	7.82281	0.994368	SOX9, SOX4, HDAC4, MEG3
Headache	HP:0002315	8	95	82	4459	0.00146164	0.0123362	4.5792	1.27929	COL1A1, PLCE1, AKT1, MPL, FAS, ADAR, PIK3CA, CDKN1A
Delayed cranial suture closure	HP:0000270	4	95	26	4459	0.00146353	0.0123362	7.22105	0.914641	MAF, TWIST1, PRDM16, GLI3
Short femoral neck	HP:0100864	3	95	8	4459	0.00149315	0.0125414	17.6013	1.48075	FN1, MMP9, MEG3
Gonadotropin deficiency	HP:0008213	2	95	3	4459	0.00149895	0.0125458	31.2912	1.06325	FGFR1, GLI3
Dental crowding	HP:0000678	5	95	43	4459	0.00151626	0.0126462	5.45777	0.937164	EDN1, NOTCH3, KCNJ2, GJA1, FGFR1
Femoral bowing	HP:0002980	3	95	12	4459	0.00152406	0.0126601	11.7342	0.944166	COL1A1, SOX9, SGMS2
Depression	HP:0000716	8	95	101	4459	0.00152858	0.0126601	3.71777	1.03283	PTCH1, NOTCH3, KCNJ2, MECP2, FGFR1, PIK3CA, KRAS, CDKN1A
Hypopigmented skin patches	HP:0001053	6	95	45	4459	0.00154224	0.0127289	6.25825	1.35147	PAX3, CCN2, AKT1, SNAI2, FAS, PIK3CA
Low anterior hairline	HP:0000294	5	95	40	4459	0.00156095	0.0127928	5.86711	1.01879	ATP6V1B2, IGF1, TWIST1, SOX4, SOX11
Joint laxity	HP:0001388	6	95	55	4459	0.00156614	0.0127928	5.12038	1.09457	COL1A1, KCNJ2, SOX4, PIK3CA, MEG3, SOX11
Anxiety	HP:0000739	8	95	96	4459	0.00155826	0.0127928	3.9114	1.0934	PTCH1, NOTCH3, FOXP1, IGF1R, MECP2, FGFR1, PIK3CA, KRAS
Panhypopituitarism	HP:0000871	3	95	14	4459	0.00159276	0.0129657	10.0579	0.810404	PTCH1, FGFR1, GLI3
Median cleft lip	HP:0000161	3	95	12	4459	0.0016145	0.0130978	11.7342	0.96359	PTCH1, GJA1, FGFR1
Atresia of the external auditory canal	HP:0000413	3	95	15	4459	0.00167769	0.0135642	9.38737	0.766071	ATP6V1B2, NOTCH3, GLI3
Abnormal morphology of female internal genitalia	HP:0000008	3	95	11	4459	0.00170035	0.0136085	12.801	1.08046	CXCR4, GLI1, FGFR1
Poor suck	HP:0002033	4	95	29	4459	0.00170009	0.0136085	6.47405	0.848629	ATP6V1B2, PTCH1, FGFR1, MEG3
Osteolysis	HP:0002797	6	95	40	4459	0.00169852	0.0136085	7.04053	1.56405	NOTCH3, CCN2, FGFR1, RB1, KRAS, CDKN1A
Preaxial hand polydactyly	HP:0001177	3	95	12	4459	0.00170637	0.0136109	11.7342	0.982637	GLI1, GJA1, GLI3
Lethargy	HP:0001254	5	95	42	4459	0.0017149	0.0136332	5.58772	0.988704	PTCH1, UCP2, TH, FGFR1, CDKN1A
Hernia	HP:0100790	3	95	12	4459	0.00173091	0.0137146	11.7342	0.987617	SOX4, PIK3CA, SOX11
Abnormality of the genitourinary system	HP:0000119	3	95	14	4459	0.00173946	0.0137365	10.0579	0.836055	PTCH1, FGFR1, MEG3
Underdeveloped supraorbital ridges	HP:0009891	4	95	18	4459	0.00175772	0.0138348	10.4304	1.43346	TWIST1, KRAS, SOX11, GATA4
Prominent metopic ridge	HP:0005487	4	95	19	4459	0.00177782	0.0139468	9.88144	1.35514	MAF, TWIST1, NOTCH3, KCNQ1
Abnormality of chromosome segregation	HP:0002916	2	95	2	4459	0.00180803	0.0140249	46.9368	2.02861	GJA1, MECP2
Vertebral wedging	HP:0008422	2	95	4	4459	0.00179537	0.0140249	23.4684	0.823976	PTCH1, FN1
Kyphoscoliosis	HP:0002751	6	95	55	4459	0.00180012	0.0140249	5.12038	1.12587	PTCH1, SOX9, AKT1, MECP2, MEG3, KRAS
Tricuspid valve prolapse	HP:0001704	3	95	8	4459	0.00181137	0.0140249	17.6013	1.58547	COL1A1, FGFR1, KRAS
Open mouth	HP:0000194	5	95	36	4459	0.00182007	0.0140465	6.51901	1.18136	ATP6V1B2, FOXP1, AKT1, MEG3, SOX11
Spastic paraplegia	HP:0001258	3	95	15	4459	0.00184923	0.014204	9.38737	0.792942	PAX3, HSPD1, MECP2
Macule	HP:0012733	3	95	12	4459	0.00185244	0.014204	11.7342	1.01165	SNAI2, ADAR, PRDM16
Hyperreflexia	HP:0001347	8	95	113	4459	0.00188444	0.0144029	3.32296	0.949169	FTL, HSPD1, GJA1, FAS, ADAR, MECP2, CDK6, KRAS
Intellectual disability, moderate	HP:0002342	6	95	63	4459	0.00189935	0.0144704	4.47018	0.98574	TWIST1, FOXP1, AKT1, SOX4, MECP2, SOX11
Hyperreflexia in upper limbs	HP:0007350	2	95	5	4459	0.00190916	0.0144986	18.7747	0.658392	FTL, HSPD1
Emotional lability	HP:0000712	5	95	45	4459	0.0019326	0.0146299	5.2152	0.944977	FTL, NOTCH3, AKT1, MECP2, PIK3CA
Abnormal aortic morphology	HP:0001679	3	95	13	4459	0.00194155	0.0146495	10.8316	0.942268	HDAC4, FGFR1, GATA4
Elevated circulating follicle stimulating hormone level	HP:0008232	3	95	14	4459	0.00195726	0.0146495	10.0579	0.87176	SOX9, FOXL2, GATA4
Elevated circulating luteinizing hormone level	HP:0011969	3	95	14	4459	0.00195726	0.0146495	10.0579	0.87176	SOX9, FOXL2, GATA4
Diabetes mellitus	HP:0000819	7	95	55	4459	0.00195984	0.0146495	5.97378	1.57819	NOTCH3, FOXP1, GJA1, IGF1R, ADAR, FGFR1, KRAS
Broad alveolar ridges	HP:0000187	2	95	3	4459	0.00197559	0.0147209	31.2912	1.22419	ATP6V1B2, GJA1
Triangular face	HP:0000325	6	95	47	4459	0.00198727	0.0147617	5.99194	1.35809	COL1A1, SOX6, SPRED1, KCNJ2, IGF1R, KRAS
Intellectual disability, profound	HP:0002187	4	95	33	4459	0.0020166	0.0149329	5.68931	0.776065	HSPD1, ADAR, MECP2, PIK3R2
Atrioventricular canal defect	HP:0006695	3	95	14	4459	0.00204216	0.0150285	10.0579	0.885006	GLI1, GATA4, GLI3
Hepatomegaly	HP:0002240	9	95	122	4459	0.00203969	0.0150285	3.46255	1.10751	ATP6V1B2, UCP2, MET, TKT, MPL, KCNQ1, FAS, MEG3, KRAS
Ganglioneuroblastoma	HP:0006747	2	95	3	4459	0.00206349	0.0150921	31.2912	1.25175	BDNF, GDNF
Delayed speech and language development	HP:0000750	9	95	143	4459	0.00206135	0.0150921	2.95407	0.937024	TH, FOXP1, IGF1R, ADAR, MECP2, FGFR1, MEG3, MED13, CDK13
Ulnar deviation of the wrist	HP:0003049	2	95	4	4459	0.0020735	0.0150991	23.4684	0.886909	PAX3, MEG3
Osteoporosis	HP:0000939	7	95	74	4459	0.00207716	0.0150991	4.43997	1.16261	IGF1, COL1A1, SOX9, MMP14, FGFR1, SGMS2, GATA4
Meningocele	HP:0002435	2	95	4	4459	0.00211456	0.0153241	23.4684	0.895849	PAX3, NOTCH3
Pes cavus	HP:0001761	6	95	73	4459	0.00216267	0.0156251	3.85782	0.866525	ATP6V1B2, TH, HSPD1, MECP2, FGFR1, MED13
Abnormal eyelash morphology	HP:0000499	3	95	7	4459	0.00217216	0.0156461	20.1158	1.97872	FAS, FGFR1, KRAS
Joint hyperflexibility	HP:0005692	7	95	59	4459	0.00217884	0.0156468	5.56878	1.49254	PTCH1, COL1A1, NOTCH3, HDAC4, FGFR1, PIK3CA, KRAS
Thin vermilion border	HP:0000233	6	95	50	4459	0.0021874	0.015661	5.63242	1.29648	GLI1, GJA1, HDAC4, IGF1R, MED13, GATA4
Male hypogonadism	HP:0000026	3	95	14	4459	0.00219762	0.0156869	10.0579	0.908399	SOX9, MECP2, FGFR1
Cardiac arrest	HP:0001695	3	95	9	4459	0.00228349	0.016251	15.6456	1.50336	CACNB2, HCN4, CACNA1C
Autoimmune thrombocytopenia	HP:0001973	4	95	18	4459	0.0023224	0.0164786	10.4304	1.54945	PNP, FAS, RFXAP, KRAS
Difficulty walking	HP:0002355	5	95	49	4459	0.00236476	0.0167292	4.78947	0.905555	FTL, AKT1, ADAR, MECP2, PIK3CA
Progressive spasticity	HP:0002191	2	95	4	4459	0.00240338	0.0169019	23.4684	0.956536	HSPD1, MECP2
Excessive salivation	HP:0003781	2	95	4	4459	0.00240338	0.0169019	23.4684	0.956536	TH, MECP2
Wide nose	HP:0000445	5	95	32	4459	0.00241254	0.0169162	7.33388	1.43205	ATP6V1B2, ASPH, HDAC4, FGFR1, MEG3
Babinski sign	HP:0003487	5	95	52	4459	0.00242093	0.0169251	4.51316	0.855304	FTL, TH, HSPD1, ADAR, MECP2
Arthralgia	HP:0002829	6	95	65	4459	0.00247237	0.0172341	4.33263	1.00661	FTL, COL1A1, CCN2, MPL, FAS, LDLRAP1
Thick vermilion border	HP:0012471	4	95	32	4459	0.0025035	0.0174	5.86711	0.85182	ATP6V1B2, FOXP1, MEG3, SOX11
Parkinsonism	HP:0001300	4	95	32	4459	0.0025121	0.017409	5.86711	0.852643	FTL, TH, NOTCH3, MECP2
Limb dystonia	HP:0002451	3	95	17	4459	0.00258535	0.0178645	8.28297	0.78101	PTCH1, TH, FGFR1
Neutropenia in presence of anti-neutropil antibodies	HP:0001904	3	95	10	4459	0.00259491	0.0178785	14.0811	1.39673	PNP, FAS, RFXAP
Osteochondroma	HP:0030431	2	95	4	4459	0.00261487	0.017964	23.4684	0.998799	SOX6, GLI3
3-4 toe syndactyly	HP:0009779	2	95	2	4459	0.00265536	0.0181896	46.9368	2.47017	RHOA, GJA1
Downturned corners of mouth	HP:0002714	5	95	41	4459	0.00273804	0.018702	5.72401	1.13211	ATP6V1B2, FOXP1, HDAC4, CDC42, MEG3
Pachygyria	HP:0001302	4	95	26	4459	0.00275176	0.0187419	7.22105	1.091	KIF2A, PIK3CA, CDK6, PIK3R2
Tachycardia	HP:0001649	3	95	15	4459	0.00279539	0.0189847	9.38737	0.918683	UCP2, KCNJ2, KCNQ1
Upper limb undergrowth	HP:0009824	2	95	4	4459	0.00287056	0.0194397	23.4684	1.04779	FN1, MEG3
Short palm	HP:0004279	5	95	34	4459	0.00292076	0.0197002	6.90248	1.40384	KCNJ2, HDAC4, IGF1R, FGFR1, KRAS
Metopic synostosis	HP:0011330	2	95	5	4459	0.00292561	0.0197002	18.7747	0.819294	PTCH1, GLI3
Muscular hypotonia of the trunk	HP:0008936	4	95	36	4459	0.00293501	0.0197077	5.2152	0.78675	TH, ADAR, MECP2, PIK3R2
Skeletal dysplasia	HP:0002652	5	95	29	4459	0.00301996	0.020221	8.09256	1.67977	AKT1, GJA1, FGFR1, KRAS, GLI3
Lung adenocarcinoma	HP:0030078	4	95	13	4459	0.00319636	0.0212822	14.4421	2.44226	ERBB2, EGFR, PIK3CA, KRAS
Hypotelorism	HP:0000601	4	95	31	4459	0.00319072	0.0212822	6.05637	0.943407	PTCH1, TWIST1, GJA1, FGFR1
Prelingual sensorineural hearing impairment	HP:0000399	2	95	3	4459	0.00322533	0.0214151	31.2912	1.57406	IGF1, ADCY1
Epidermal acanthosis	HP:0025092	3	95	6	4459	0.00325771	0.0215698	23.4684	2.75812	AKT1, GJA1, EGFR
Left ventricular noncompaction	HP:0030682	2	95	6	4459	0.00329394	0.0216889	15.6456	0.710796	HCN4, PRDM16
Capillary hemangioma	HP:0005306	4	95	14	4459	0.0032897	0.0216889	13.4105	2.26293	ATP6V1B2, AKT1, FGFR1, KRAS
Dolichocephaly	HP:0000268	6	95	51	4459	0.00331446	0.0217037	5.52198	1.38332	ATP6V1B2, TWIST1, NOTCH3, AKT1, KRAS, GATA4
Arachnoid cyst	HP:0100702	3	95	11	4459	0.00330873	0.0217037	12.801	1.37003	NOTCH3, FGFR1, KRAS
Recurrent respiratory infections	HP:0002205	7	95	85	4459	0.00338064	0.0220159	3.86539	1.09861	FOXP1, PNP, MECP2, RFXAP, KRAS, MSN, GATA4
Hypergonadotropic hypogonadism	HP:0000815	3	95	17	4459	0.00337912	0.0220159	8.28297	0.859711	SOX9, FOXL2, GATA4
Joint stiffness	HP:0001387	6	95	57	4459	0.00352394	0.0228864	4.94072	1.245	PAX3, MMP9, COL1A1, AKT1, MECP2, PRDM16
Chin with horizontal crease	HP:0011823	2	95	5	4459	0.00355632	0.0229088	18.7747	0.905837	FOXP1, MEG3
Sparse pubic hair	HP:0002225	3	95	15	4459	0.00354496	0.0229088	9.38737	1.00051	SOX9, FOXL2, GATA4
Preauricular skin tag	HP:0000384	3	95	17	4459	0.00354774	0.0229088	8.28297	0.87492	FN1, EDN1, FGFR1
Lower limb muscle weakness	HP:0007340	4	95	30	4459	0.00361286	0.022986	6.25825	1.01192	HSPD1, AKT1, ADAR, PIK3CA
11 pairs of ribs	HP:0000878	3	95	15	4459	0.00365532	0.022986	9.38737	1.01163	ATP6V1B2, SOX9, PRDM16
Hemangioma	HP:0001028	5	95	31	4459	0.00364884	0.022986	7.57046	1.63517	PTCH1, AKT1, MPL, FGFR1, KRAS
Persistence of primary teeth	HP:0006335	3	95	9	4459	0.00361406	0.022986	15.6456	1.77228	RHOA, KCNJ2, SOX4
Osteopenia	HP:0000938	7	95	81	4459	0.00361656	0.022986	4.05627	1.17079	IGF1, COL1A1, CCND1, MMP14, FGFR1, KRAS, SGMS2
Short tibia	HP:0005736	2	95	5	4459	0.00364817	0.022986	18.7747	0.917816	MEG3, GLI3
Decreased lymphocyte proliferation in response to mitogen	HP:0031381	2	95	6	4459	0.00365355	0.022986	15.6456	0.749746	PNP, RFXAP
Bilateral sensorineural hearing impairment	HP:0008619	3	95	16	4459	0.00363018	0.022986	8.80066	0.941405	IGF1, KCNE1, KCNQ1
Muscle stiffness	HP:0003552	3	95	12	4459	0.00365221	0.022986	11.7342	1.28949	ADAR, FGFR1, KRAS
2-3 toe syndactyly	HP:0004691	4	95	29	4459	0.00367703	0.0230615	6.47405	1.0543	KCNJ2, RBPJ, MECP2, FGFR1
Retinopathy	HP:0000488	5	95	42	4459	0.00370508	0.0231762	5.58772	1.18609	PTCH1, CDK4, FAS, FGFR1, KRAS
Diastasis recti	HP:0001540	3	95	10	4459	0.00374812	0.023384	14.0811	1.59394	SOX6, KCNQ1, MEG3
Shallow orbits	HP:0000586	3	95	14	4459	0.0038191	0.0237644	10.0579	1.1074	MAF, TWIST1, FGFR1
Thick lower lip vermilion	HP:0000179	5	95	48	4459	0.0038456	0.0238668	4.88925	1.03904	ATP6V1B2, SOX4, MECP2, KRAS, SOX11
Gastrointestinal hemorrhage	HP:0002239	6	95	47	4459	0.00387048	0.0239587	5.99194	1.55914	RBPJ, MPL, FAS, PIK3CA, MYC, KRAS
Overgrowth	HP:0001548	4	95	22	4459	0.00394512	0.0243573	8.53397	1.4464	KCNQ1, PIK3CA, MEG3, KRAS
Ovarian papillary adenocarcinoma	HP:0006774	3	95	6	4459	0.003963	0.0244043	23.4684	2.96023	ERBB2, AKT1, PIK3CA
Spastic tetraplegia	HP:0002510	3	95	17	4459	0.00400193	0.024424	8.28297	0.913809	KIF2A, ADAR, MECP2
Thick nasal alae	HP:0009928	4	95	18	4459	0.00397852	0.024424	10.4304	1.80468	RHOA, AKT1, SOX4, SOX11
Short phalanx of finger	HP:0009803	3	95	17	4459	0.00400239	0.024424	8.28297	0.913847	KCNJ2, HDAC4, FGFR1
Widely spaced teeth	HP:0000687	4	95	30	4459	0.0040073	0.024424	6.25825	1.04231	ATP6V1B2, CDC42, MECP2, FGFR1
Behavioral abnormality	HP:0000708	4	95	24	4459	0.00403474	0.0245284	7.82281	1.32535	COL1A1, NOTCH3, PNP, CDC42
Long eyelashes	HP:0000527	4	95	34	4459	0.00404534	0.0245301	5.52198	0.915479	ATP6V1B2, MAF, EGFR, SOX11
Stereotypy	HP:0000733	5	95	60	4459	0.00406931	0.0246126	3.9114	0.8329	FOXP1, HDAC4, TKT, MECP2, PRDM16
Melanocytic nevus	HP:0000995	5	95	35	4459	0.00411751	0.0248409	6.70526	1.47756	PTCH1, AKT1, MPL, PIK3CA, KRAS
Macrodontia of permanent maxillary central incisor	HP:0000675	2	95	5	4459	0.0041648	0.0249993	18.7747	0.982716	ATP6V1B2, GJA1
Broad long bones	HP:0005622	2	95	4	4459	0.00415936	0.0249993	23.4684	1.26828	COL1A1, GJA1
Camptodactyly	HP:0012385	5	95	34	4459	0.00420336	0.0251672	6.90248	1.53181	MAF, CDC42, FGFR1, MEG3, CDK13
Macroglossia	HP:0000158	5	95	42	4459	0.00421572	0.0251778	5.58772	1.22357	ATP6V1B2, AKT1, KCNQ1, PIK3CA, MEG3
Decreased proportion of CD4-positive helper T cells	HP:0005407	3	95	10	4459	0.00422993	0.0251994	14.0811	1.6652	FAS, RFXAP, MYC
Maternal diabetes	HP:0009800	3	95	15	4459	0.00424826	0.0252453	9.38737	1.06813	PTCH1, GJA1, FGFR1
Visceral angiomatosis	HP:0100761	4	95	12	4459	0.00430661	0.0255282	15.6456	2.9163	AKT1, FGFR1, PIK3CA, KRAS
Blindness	HP:0000618	5	95	54	4459	0.00433559	0.025636	4.346	0.944723	PITX3, AKT1, FAS, PIK3CA, PIK3R2
Congestive heart failure	HP:0001635	6	95	65	4459	0.0043477	0.0256439	4.33263	1.13251	COL1A1, CCN2, GJA1, MECP2, PRDM16, GATA4
Nasal congestion	HP:0001742	2	95	4	4459	0.00440195	0.0258996	23.4684	1.30598	GJA1, FGFR1
Hemiplegia	HP:0002301	3	95	13	4459	0.00446342	0.0261423	10.8316	1.2701	NOTCH3, FGFR1, KRAS
Intellectual disability, severe	HP:0010864	7	95	90	4459	0.00447095	0.0261423	3.65064	1.09029	FOXP1, SOX4, MECP2, PIK3CA, CDK6, SOX11, GLI3
Broad thumb	HP:0011304	5	95	45	4459	0.0044762	0.0261423	5.2152	1.15393	TWIST1, FGFR1, MED13, GATA4, GLI3
Neoplasm of the skeletal system	HP:0010622	3	95	8	4459	0.00466186	0.0271599	17.6013	2.22545	FGFR1, PIK3CA, KRAS
Abnormality of the spleen	HP:0001743	4	95	20	4459	0.00470669	0.0271649	9.38737	1.68749	FGFR1, PRDM16, MYC, KRAS
Gait ataxia	HP:0002066	4	95	38	4459	0.00473701	0.0271649	4.94072	0.852058	TH, ADAR, MECP2, RFXAP
Double outlet right ventricle	HP:0001719	3	95	12	4459	0.00478912	0.0271649	11.7342	1.42248	ATP6V1B2, MMP14, GATA4
Chronic constipation	HP:0012450	3	95	20	4459	0.00470212	0.0271649	7.04053	0.814955	COL1A1, MECP2, MED13
Visual field defect	HP:0001123	4	95	21	4459	0.00475414	0.0271649	8.94035	1.60489	TWIST1, MPL, PIK3CA, KRAS
Vitiligo	HP:0001045	2	95	5	4459	0.00475231	0.0271649	18.7747	1.0521	CXCR4, FAS
Cardiac rhabdomyoma	HP:0009729	2	95	5	4459	0.00479116	0.0271649	18.7747	1.05655	PTCH1, SOX6
Long nose	HP:0003189	3	95	12	4459	0.00479378	0.0271649	11.7342	1.42299	TWIST1, GJA1, SOX11
Seborrheic dermatitis	HP:0001051	2	95	6	4459	0.00473236	0.0271649	15.6456	0.856916	TKT, PIK3CA
Decreased body weight	HP:0004325	4	95	30	4459	0.00479986	0.0271649	6.25825	1.09776	IGF1, IGF1R, MECP2, MED13
Testicular dysgenesis	HP:0008715	2	95	5	4459	0.00475499	0.0271649	18.7747	1.05241	SOX9, GATA4
Variable expressivity	HP:0003828	5	95	64	4459	0.00477788	0.0271649	3.66694	0.809276	PAX3, PTCH1, TWIST1, TH, GLI3
Panniculitis	HP:0012490	2	95	6	4459	0.00483441	0.0272955	15.6456	0.866432	FAS, ADAR
Abnormal cardiac septum morphology	HP:0001671	3	95	12	4459	0.00494379	0.0277865	11.7342	1.43903	CDC42, MPL, PRDM16
Calcification of the aorta	HP:0004963	2	95	7	4459	0.00494572	0.0277865	13.4105	0.740753	ADAR, LDLRAP1
Pain insensitivity	HP:0007021	2	95	5	4459	0.00495645	0.0277865	18.7747	1.07527	HDAC4, MECP2
Autoimmune hemolytic anemia	HP:0001890	3	95	13	4459	0.00497175	0.0278067	10.8316	1.32089	PNP, FAS, RFXAP
Autistic behavior	HP:0000729	6	95	91	4459	0.00503811	0.0281117	3.09474	0.820145	ATP6V1B2, FOXP1, SOX4, MECP2, SOX11, MED13
Broad forehead	HP:0000337	6	95	55	4459	0.00507258	0.0282377	5.12038	1.39666	TWIST1, KCNJ2, PIK3CA, MEG3, KRAS, GATA4
Arnold-Chiari malformation	HP:0002308	4	95	24	4459	0.00512795	0.0284793	7.82281	1.42	PTCH1, NOTCH3, FGFR1, PIK3CA
Decreased testicular size	HP:0008734	4	95	40	4459	0.00514571	0.0285113	4.69368	0.826903	SOX9, FGFR1, GATA4, GLI3
Neutropenia	HP:0001875	5	95	46	4459	0.00517156	0.0285879	5.10183	1.16772	CXCR4, IRAK4, RFXAP, KRAS, MSN
Postnatal growth retardation	HP:0008897	5	95	51	4459	0.00523149	0.0288217	4.60165	1.05019	MAF, SOX4, CDC42, MEG3, SOX11
Pseudoarthrosis	HP:0005864	2	95	2	4459	0.0052381	0.0288217	46.9368	3.50834	MET, FGFR1
Ectopia pupillae	HP:0009918	3	95	10	4459	0.00526361	0.0288952	14.0811	1.80298	RHOA, FOXC1, ZEB1
Dry skin	HP:0000958	5	95	45	4459	0.00528219	0.0289304	5.2152	1.20138	CDK4, GJA1, ADAR, FGFR1, KRAS
Skin tags	HP:0010609	3	95	6	4459	0.0053024	0.0289743	23.4684	3.29077	PTCH1, AKT1, PIK3CA
Secondary growth hormone deficiency	HP:0008240	3	95	13	4459	0.00536518	0.0292501	10.8316	1.35808	AKT1, PIK3CA, GLI3
Cognitive impairment	HP:0100543	6	95	62	4459	0.0054133	0.0293759	4.54228	1.24743	BDNF, GDNF, AKT1, FAS, FGFR1, PIK3CA
Ganglioneuroma	HP:0003005	2	95	5	4459	0.00543769	0.0293759	18.7747	1.12819	BDNF, GDNF
Abnormal heart valve morphology	HP:0001654	3	95	15	4459	0.00540323	0.0293759	9.38737	1.16576	GLI1, PRDM16, KRAS
Motor deterioration	HP:0002333	2	95	6	4459	0.00542648	0.0293759	15.6456	0.919899	NOTCH3, MECP2
Splenomegaly	HP:0001744	9	95	111	4459	0.00549372	0.0296113	3.80569	1.43204	ATP6V1B2, CCND1, G6PD, AKT1, PNP, MPL, FAS, PIK3CA, KRAS
Absence of secondary sex characteristics	HP:0008187	3	95	17	4459	0.0055393	0.0297894	8.28297	1.02844	SOX9, FGFR1, GATA4
Paresthesia	HP:0003401	5	95	35	4459	0.00560266	0.0300621	6.70526	1.59253	CCND1, MPL, FAS, PIK3CA, KRAS
Neoplasm of the thyroid gland	HP:0100031	4	95	16	4459	0.00564176	0.0300683	11.7342	2.27394	GDNF, ERBB2, PIK3CA, KRAS
Abnormality of the lymphatic system	HP:0100763	3	95	12	4459	0.00563448	0.0300683	11.7342	1.50937	CDK4, CDC42, PIK3CA
Abnormality of the kidney	HP:0000077	3	95	14	4459	0.00561863	0.0300683	10.0579	1.27417	NOTCH3, FOXP1, SNAI2
Limbal dermoid	HP:0001140	3	95	4	4459	0.00576699	0.0304625	35.2026	5.81932	AKT1, FGFR1, KRAS
Epidermal nevus	HP:0010816	3	95	4	4459	0.00576699	0.0304625	35.2026	5.81932	AKT1, PIK3CA, KRAS
Tapered finger	HP:0001182	4	95	36	4459	0.0057637	0.0304625	5.2152	0.954608	MAF, GJA1, CDC42, GATA4
Vertebral fusion	HP:0002948	3	95	13	4459	0.00575363	0.0304625	10.8316	1.39323	PTCH1, FN1, NOTCH3
Abnormal cartilage morphology	HP:0002763	2	95	2	4459	0.00580193	0.0305791	46.9368	3.69994	FGFR1, KRAS
Aplasia/Hypoplasia of the cerebellum	HP:0007360	3	95	17	4459	0.0059245	0.0310152	8.28297	1.05405	GJA1, FGFR1, PIK3CA
Oral cleft	HP:0000202	3	95	20	4459	0.00594797	0.0310152	7.04053	0.887931	PAX3, PTCH1, FGFR1
Tinnitus	HP:0000360	4	95	23	4459	0.00591857	0.0310152	8.16293	1.54973	CCND1, AKT1, MPL, PIK3CA
Short metacarpal	HP:0010049	3	95	20	4459	0.00594991	0.0310152	7.04053	0.888037	KCNJ2, HDAC4, FGFR1
Transient ischemic attack	HP:0002326	5	95	30	4459	0.00593835	0.0310152	7.82281	1.90691	NOTCH3, MPL, KRAS, GATA4, SMAD2
Brisk reflexes	HP:0001348	2	95	8	4459	0.00597769	0.0310919	11.7342	0.707618	FTL, TH
Dysgerminoma	HP:0100621	3	95	8	4459	0.00599469	0.0311122	17.6013	2.43942	ERBB2, AKT1, PIK3CA
Micropenis	HP:0000054	5	95	62	4459	0.00605464	0.0312867	3.78523	0.886565	SOX9, ADAR, FGFR1, GATA4, GLI3
Impotence	HP:0000802	4	95	24	4459	0.00605324	0.0312867	7.82281	1.49004	AKT1, FGFR1, PIK3CA, CDKN1A
Aggressive behavior	HP:0000718	5	95	64	4459	0.00608244	0.0312903	3.66694	0.858522	FOXP1, SOX4, HDAC4, MECP2, SOX11
White eyelashes	HP:0002227	2	95	4	4459	0.00609493	0.0312903	23.4684	1.54603	PAX3, SNAI2
Self-injurious behavior	HP:0100716	4	95	43	4459	0.00612116	0.0312903	4.36622	0.80617	FOXP1, HDAC4, TKT, PRDM16
Hypertrophic cardiomyopathy	HP:0001639	5	95	55	4459	0.00611734	0.0312903	4.26699	1.00792	UCP2, ADAR, MEG3, KRAS, GATA4
White eyebrow	HP:0002226	2	95	4	4459	0.00609493	0.0312903	23.4684	1.54603	PAX3, SNAI2
Cutaneous finger syndactyly	HP:0010554	2	95	7	4459	0.00614557	0.0313477	13.4105	0.829151	PAX3, GLI3
Selective tooth agenesis	HP:0001592	2	95	6	4459	0.00616051	0.0313566	15.6456	0.982573	ATP6V1B2, GJA1
Abnormality of the dentition	HP:0000164	4	95	37	4459	0.00618931	0.0314359	5.07425	0.946913	MAF, FN1, MECP2, FGFR1
Repetitive compulsive behavior	HP:0008762	2	95	6	4459	0.00620605	0.0314537	15.6456	0.986345	FOXP1, MECP2
Nevus	HP:0003764	4	95	17	4459	0.00624102	0.0315636	11.044	2.18925	CDK4, AKT1, CDC42, PIK3CA
Hypoplastic toenails	HP:0001800	3	95	16	4459	0.00625621	0.0315733	8.80066	1.14749	ATP6V1B2, GLI1, FGFR1
Developmental glaucoma	HP:0001087	2	95	7	4459	0.00636641	0.0319936	13.4105	0.844523	FOXC1, ADAR
Broad columella	HP:0010761	2	95	5	4459	0.0063539	0.0319936	18.7747	1.22329	GJA1, HDAC4
Anorexia	HP:0002039	6	95	44	4459	0.00641676	0.0321786	6.40048	1.86395	CCND1, MPL, FAS, MECP2, KRAS, CDKN1A
Acute myeloid leukemia	HP:0004808	4	95	23	4459	0.00643831	0.0322187	8.16293	1.58824	MPL, CEBPA, NUP214, KRAS
Benign neoplasm of the central nervous system	HP:0100835	3	95	10	4459	0.00646607	0.0322219	14.0811	1.94409	NOTCH3, PIK3CA, KRAS
Enamel hypoplasia	HP:0006297	4	95	35	4459	0.00645678	0.0322219	5.36421	1.01645	RHOA, KCNJ2, GJA1, FGFR1
Sclerosis of skull base	HP:0002694	2	95	5	4459	0.006516	0.0324028	18.7747	1.23944	NOTCH3, MEG3
Bradykinesia	HP:0002067	3	95	22	4459	0.00653082	0.0324087	6.40048	0.830873	FTL, TH, MECP2
Unilateral renal agenesis	HP:0000122	3	95	14	4459	0.00660313	0.0326993	10.0579	1.35189	CDC42, CDK6, GLI3
Platyspondyly	HP:0000926	4	95	33	4459	0.00663147	0.0327713	5.68931	1.09005	FN1, COL1A1, FGFR1, SGMS2
Neoplasm of the tongue	HP:0100648	3	95	14	4459	0.0066897	0.0329905	10.0579	1.35838	AKT1, FAS, PIK3CA
Premature graying of hair	HP:0002216	3	95	17	4459	0.00670485	0.0329968	8.28297	1.10304	PAX3, SNAI2, FAS
Intestinal obstruction	HP:0005214	4	95	24	4459	0.0067639	0.0332186	7.82281	1.53915	GDNF, NOTCH3, ERBB2, MYC
Bifid ribs	HP:0000892	2	95	8	4459	0.00678095	0.0332336	11.7342	0.755615	PTCH1, PRDM16
Hip dysplasia	HP:0001385	4	95	48	4459	0.00679579	0.0332379	3.9114	0.740891	COL1A1, PRDM16, MED13, GLI3
Breast carcinoma	HP:0003002	6	95	40	4459	0.00685005	0.0334344	7.04053	2.09465	TWIST1, ERBB2, AKT1, RB1CC1, PIK3CA, KRAS
Ventricular tachycardia	HP:0004756	2	95	8	4459	0.00698445	0.0340206	11.7342	0.767354	HCN4, CALM3
Abnormal labia morphology	HP:0000058	2	95	6	4459	0.00715569	0.0340863	15.6456	1.06231	SOX9, GATA4
Aplasia/Hypoplasia of the lungs	HP:0006703	2	95	7	4459	0.00711825	0.0340863	13.4105	0.89511	GLI1, FGFR1
Horseshoe kidney	HP:0000085	4	95	29	4459	0.007034	0.0340863	6.47405	1.27179	SOX4, RARB, KRAS, SOX11
Testicular gonadoblastoma	HP:0000030	2	95	6	4459	0.00715569	0.0340863	15.6456	1.06231	SOX9, GATA4
Echolalia	HP:0010529	3	95	17	4459	0.00712931	0.0340863	8.28297	1.12826	COL1A1, FGFR1, KRAS
Abnormality of refraction	HP:0000539	2	95	7	4459	0.00715476	0.0340863	13.4105	0.897503	FOXP1, FOXL2
Subvalvular aortic stenosis	HP:0001682	2	95	6	4459	0.00713841	0.0340863	15.6456	1.06097	HDAC4, FGFR1
Vanishing testis	HP:0012870	2	95	6	4459	0.00715569	0.0340863	15.6456	1.06231	SOX9, GATA4
Short hallux	HP:0010109	3	95	22	4459	0.0070826	0.0340863	6.40048	0.856057	GJA1, FGFR1, MED13
Ovarian gonadoblastoma	HP:0000149	2	95	6	4459	0.00715569	0.0340863	15.6456	1.06231	SOX9, GATA4
Psychomotor retardation	HP:0025356	3	95	20	4459	0.00710754	0.0340863	7.04053	0.948001	RBPJ, FGFR1, PIK3CA
Megalencephaly	HP:0001355	3	95	14	4459	0.00733952	0.0348538	10.0579	1.4056	PTCH1, PIK3CA, PIK3R2
Narrow palpebral fissure	HP:0045025	3	95	15	4459	0.00734613	0.0348538	9.38737	1.30495	HDAC4, MEG3, MED13
Recurrent fractures	HP:0002757	5	95	40	4459	0.00741406	0.035106	5.86711	1.48001	COL1A1, SOX9, FGFR1, KRAS, SGMS2
Abnormality of pelvic girdle bone morphology	HP:0002644	3	95	18	4459	0.00755959	0.035724	7.82281	1.0847	COL1A1, TWIST1, GLI1
Aplasia cutis congenita	HP:0001057	3	95	13	4459	0.00763366	0.0360024	10.8316	1.54594	ATP6V1B2, RBPJ, KRAS
Prominent forehead	HP:0011220	6	95	71	4459	0.00774777	0.0364682	3.96649	1.16856	IGF1, FOXC1, FOXP1, CDC42, MEG3, MED13
Neoplasm of the stomach	HP:0006753	5	95	33	4459	0.00785501	0.0368999	7.11164	1.84427	CCND1, CDK4, AKT1, PTPRJ, PIK3CA
Hypercholesterolemia	HP:0003124	3	95	21	4459	0.00792706	0.037165	6.70526	0.937356	MEF2A, MEG3, LDLRAP1
Abnormal left ventricular function	HP:0005162	4	95	25	4459	0.00795277	0.0372121	7.50989	1.54499	PRDM16, LDLRAP1, GATA4, SMAD2
Triphalangeal thumb	HP:0001199	3	95	19	4459	0.00798988	0.0372171	7.41108	1.04526	ATP6V1B2, TWIST1, GLI3
Facial hyperostosis	HP:0005465	2	95	2	4459	0.00800082	0.0372171	46.9368	4.37646	AKT1, GJA1
Broad face	HP:0000283	2	95	7	4459	0.00799356	0.0372171	13.4105	0.951026	PTCH1, HDAC4
Functional abnormality of the gastrointestinal tract	HP:0012719	3	95	9	4459	0.0080474	0.0373607	15.6456	2.37448	CCND1, MECP2, KRAS
Tracheomalacia	HP:0002779	2	95	7	4459	0.00814256	0.0376554	13.4105	0.960262	PAX3, HDAC4
B-cell lymphoma	HP:0012191	3	95	13	4459	0.00814084	0.0376554	10.8316	1.58321	CCND1, FOXP1, FAS
Decreased circulating cortisol level	HP:0008163	3	95	17	4459	0.0082026	0.0378594	8.28297	1.18832	AKT1, PIK3CA, GLI3
Hypoplastic iris stroma	HP:0007990	2	95	6	4459	0.00822294	0.0378797	15.6456	1.14238	PAX3, FOXC1
Oxycephaly	HP:0000263	2	95	4	4459	0.00826833	0.0379657	23.4684	1.8128	TWIST1, SOX6
Neurofibromas	HP:0001067	3	95	15	4459	0.00827355	0.0379657	9.38737	1.36365	SPRED1, AKT1, PIK3CA
Aplasia/Hypoplasia involving the nose	HP:0009924	2	95	8	4459	0.00833687	0.0380377	11.7342	0.841724	PAX3, FGFR1
Myocardial infarction	HP:0001658	4	95	34	4459	0.00833724	0.0380377	5.52198	1.12981	MEF2A, MPL, FAS, LDLRAP1
Poikilocytosis	HP:0004447	2	95	7	4459	0.00831122	0.0380377	13.4105	0.970625	G6PD, MPL
Sinusitis	HP:0000246	3	95	15	4459	0.00837421	0.0381331	9.38737	1.36979	CXCR4, PNP, RFXAP
Chorea	HP:0002072	4	95	46	4459	0.00849092	0.0385907	4.08146	0.827079	FTL, PITX3, MECP2, FGFR1
Patent foramen ovale	HP:0001655	4	95	26	4459	0.00856744	0.0388641	7.22105	1.51442	TKT, IGF1R, CACNA1C, KRAS
Tetraparesis	HP:0002273	2	95	7	4459	0.00859847	0.0389306	13.4105	0.988059	GJA1, PNP
Conductive hearing impairment	HP:0000405	6	95	97	4459	0.00862333	0.0389689	2.90331	0.861895	TWIST1, NOTCH3, GJA1, HDAC4, PRDM16, MED13
Platybasia	HP:0002691	2	95	7	4459	0.0086433	0.0389851	13.4105	0.990755	COL1A1, NOTCH3
Curly hair	HP:0002212	3	95	12	4459	0.00870866	0.0392055	11.7342	1.7722	GJA1, KRAS, CDK13
Arthritis	HP:0001369	4	95	41	4459	0.00890897	0.0394192	4.5792	0.946327	CCN2, MMP14, FAS, ADAR
Migraine	HP:0002076	5	95	47	4459	0.0088866	0.0394192	4.99328	1.30538	TWIST1, NOTCH3, FAS, PIK3CA, KRAS
Angina pectoris	HP:0001681	3	95	14	4459	0.00882219	0.0394192	10.0579	1.5048	MPL, LDLRAP1, GATA4
Basal cell carcinoma	HP:0002671	4	95	29	4459	0.00883548	0.0394192	6.47405	1.36033	PTCH1, FAS, PIK3CA, KRAS
Abnormal sex determination	HP:0012244	2	95	7	4459	0.00887283	0.0394192	13.4105	1.00447	SOX9, GATA4
Renal cyst	HP:0000107	4	95	30	4459	0.00889326	0.0394192	6.25825	1.31475	AKT1, TKT, PRDM16, GLI3
Pyloric stenosis	HP:0002021	4	95	42	4459	0.00892196	0.0394192	4.47018	0.923128	HDAC4, MECP2, PRDM16, MEG3
Primary gonadal insufficiency	HP:0008193	2	95	7	4459	0.00887283	0.0394192	13.4105	1.00447	SOX9, GATA4
Upper limb muscle weakness	HP:0003484	3	95	17	4459	0.00890117	0.0394192	8.28297	1.22496	AKT1, ADAR, PIK3CA
Hypoplasia of the vagina	HP:0008726	2	95	7	4459	0.00887283	0.0394192	13.4105	1.00447	SOX9, GATA4
Subcutaneous lipoma	HP:0001031	3	95	7	4459	0.00899534	0.0395961	20.1158	3.3164	AKT1, FGFR1, PIK3CA
Hand polydactyly	HP:0001161	3	95	15	4459	0.00898065	0.0395961	9.38737	1.40585	GLI1, FGFR1, PIK3CA
Dysostosis multiplex	HP:0000943	2	95	3	4459	0.00902898	0.0396708	31.2912	2.6867	FGFR1, KRAS
Facial palsy	HP:0010628	4	95	37	4459	0.00926461	0.0404439	5.07425	1.06637	AKT1, GJA1, MECP2, PIK3CA
Abnormality of the scrotum	HP:0000045	2	95	7	4459	0.00925802	0.0404439	13.4105	1.02712	SOX9, GATA4
Hypoplastic fifth toenail	HP:0011937	2	95	7	4459	0.00927299	0.0404439	13.4105	1.02799	SOX4, SOX11
Prominent eyelashes	HP:0011231	2	95	7	4459	0.00927299	0.0404439	13.4105	1.02799	SOX4, SOX11
Non-midline cleft lip	HP:0100335	2	95	6	4459	0.0094176	0.0409993	15.6456	1.22661	GJA1, FGFR1
Truncal obesity	HP:0001956	3	95	14	4459	0.00954077	0.0414596	10.0579	1.54935	IGF1, IGF1R, MEG3
Gingival fibromatosis	HP:0000169	3	95	14	4459	0.00960321	0.0416548	10.0579	1.55313	ATP6V1B2, NOTCH3, CDKN1A
Vomiting	HP:0002013	6	95	67	4459	0.00966069	0.0418278	4.2033	1.30429	PTCH1, COL1A1, MET, EGFR, FGFR1, CDKN1A
Aortic valve stenosis	HP:0001650	4	95	26	4459	0.0097416	0.042003	7.22105	1.57339	GJA1, FGFR1, KRAS, GATA4
Dysphasia	HP:0002357	3	95	20	4459	0.00972056	0.042003	7.04053	1.0648	COL1A1, FGFR1, KRAS
Growth abnormality	HP:0001507	2	95	8	4459	0.00975416	0.042003	11.7342	0.91401	COL1A1, KCNJ2
Abnormality of the temporomandibular joint	HP:0010754	2	95	9	4459	0.00978073	0.0420412	10.4304	0.807032	COL1A1, EDN1
Cranial hyperostosis	HP:0004437	2	95	7	4459	0.00986026	0.0423066	13.4105	1.06171	GJA1, PIK3CA
Peters anomaly	HP:0000659	2	95	8	4459	0.00998348	0.0427581	11.7342	0.92525	FOXC1, PITX3
Partial albinism	HP:0007443	2	95	6	4459	0.0101612	0.0434411	15.6456	1.27663	PAX3, SNAI2
Alopecia	HP:0001596	5	95	59	4459	0.0102112	0.0435762	3.9777	1.06424	FTL, RBPJ, GJA1, FGFR1, KRAS
Limb undergrowth	HP:0009826	2	95	8	4459	0.0103507	0.0440374	11.7342	0.943014	COL1A1, FGFR1
Bicuspid aortic valve	HP:0001647	5	95	41	4459	0.0103563	0.0440374	5.72401	1.56813	NOTCH3, MYOCD, MMP14, GATA4, SMAD2
Choanal atresia	HP:0000453	4	95	43	4459	0.0104474	0.0443453	4.36622	0.944078	PTCH1, TWIST1, FGFR1, GLI3
Abnormal sternum morphology	HP:0000766	4	95	24	4459	0.0105013	0.0444157	7.82281	1.75336	PTCH1, SPRED1, CDC42, SMAD2
Amenorrhea	HP:0000141	4	95	29	4459	0.0104959	0.0444157	6.47405	1.43203	AKT1, PIK3CA, FOXL2, CDKN1A
Anterior synechiae of the anterior chamber	HP:0011483	2	95	4	4459	0.0105529	0.0445548	23.4684	2.06075	FOXC1, ZEB1
Midnasal stenosis	HP:0010644	2	95	9	4459	0.0106431	0.0448557	10.4304	0.843742	PTCH1, FGFR1
Corneal dystrophy	HP:0001131	2	95	5	4459	0.0107519	0.045234	18.7747	1.61133	MAF, ZEB1
Bone marrow hypercellularity	HP:0031020	3	95	16	4459	0.0109093	0.045815	8.80066	1.41045	CXCR4, MPL, FAS
Craniosynostosis	HP:0001363	5	95	41	4459	0.0109606	0.0459495	5.72401	1.59095	MAF, TWIST1, AKT1, FGFR1, GLI3
Protruding ear	HP:0000411	4	95	45	4459	0.010996	0.0460168	4.17216	0.914158	FN1, GJA1, FGFR1, RB1
Simplified gyral pattern	HP:0009879	3	95	19	4459	0.0110491	0.0460183	7.41108	1.17961	SOX4, CDK6, SOX11
Scrotal hypoplasia	HP:0000046	2	95	9	4459	0.0110545	0.0460183	10.4304	0.860786	SOX9, GLI3
Malabsorption	HP:0002024	5	95	53	4459	0.0110189	0.0460183	4.428	1.21451	CCN2, FAS, PIK3CA, RFXAP, KRAS
Oral aversion	HP:0012523	2	95	8	4459	0.0111693	0.0464149	11.7342	0.981625	SOX4, SOX11
Uterine leiomyosarcoma	HP:0002891	4	95	21	4459	0.0112683	0.0467449	8.94035	2.06882	CCND1, AKT1, PTPRJ, PIK3CA
Obsessive-compulsive behavior	HP:0000722	3	95	26	4459	0.0113289	0.0469144	5.41579	0.855501	FOXP1, HDAC4, TKT
Hypoplastic fifth fingernail	HP:0008398	2	95	8	4459	0.0113742	0.0470198	11.7342	0.991091	SOX4, SOX11
Pulmonary infiltrates	HP:0002113	3	95	25	4459	0.011417	0.0471148	5.63242	0.893995	CCN2, FOXP1, FAS
Cerebral hemorrhage	HP:0001342	4	95	33	4459	0.0114975	0.0472828	5.68931	1.28343	FN1, NOTCH3, AKT1, PIK3CA
Carious teeth	HP:0000670	5	95	49	4459	0.0114918	0.0472828	4.78947	1.33344	PTCH1, CCN2, AKT1, GJA1, SGMS2
Microglossia	HP:0000171	2	95	10	4459	0.0115752	0.0475203	9.38737	0.788658	EDN1, GLI3
Pulmonary artery stenosis	HP:0004415	3	95	16	4459	0.0116866	0.0477999	8.80066	1.44744	MEG3, KRAS, GATA4
Female external genitalia in individual with 46,XY karyotype	HP:0008730	2	95	8	4459	0.0116673	0.0477999	11.7342	1.0045	SOX9, GATA4
Hypoplastic iliac wing	HP:0002866	3	95	13	4459	0.0117036	0.0477999	10.8316	1.81323	FN1, SOX9, MEG3
White forelock	HP:0002211	2	95	7	4459	0.0117687	0.047983	13.4105	1.16553	PAX3, SNAI2
Urogenital sinus anomaly	HP:0100779	2	95	8	4459	0.0118762	0.0483387	11.7342	1.01397	SOX9, GATA4
Wormian bones	HP:0002645	3	95	23	4459	0.0119399	0.0485149	6.1222	0.992433	COL1A1, NOTCH3, MEG3
Leukodystrophy	HP:0002415	2	95	11	4459	0.0121087	0.0491168	8.53397	0.73039	HSPD1, ADAR
Spastic gait	HP:0002064	2	95	9	4459	0.0121853	0.0491502	10.4304	0.906243	HSPD1, MECP2
Arnold-Chiari type I malformation	HP:0007099	3	95	16	4459	0.0122817	0.0491502	8.80066	1.47481	MAF, NOTCH3, KRAS
Papilledema	HP:0001085	4	95	31	4459	0.0121984	0.0491502	6.05637	1.39592	AKT1, MMP14, PIK3CA, MED13
Single naris	HP:0009932	2	95	10	4459	0.0123651	0.0491502	9.38737	0.816677	PTCH1, FGFR1
Aplasia of the falx cerebri	HP:0010654	2	95	10	4459	0.0123651	0.0491502	9.38737	0.816677	PTCH1, FGFR1
Abnormal morphology of the olfactory bulb	HP:0040327	2	95	10	4459	0.0123651	0.0491502	9.38737	0.816677	PTCH1, FGFR1
Mucosal telangiectasiae	HP:0100579	3	95	9	4459	0.01219	0.0491502	15.6456	2.77351	CCN2, AKT1, PIK3CA
Cubitus valgus	HP:0002967	3	95	17	4459	0.0122715	0.0491502	8.28297	1.38161	GLI1, GJA1, KRAS
Proboscis	HP:0012806	2	95	10	4459	0.0123651	0.0491502	9.38737	0.816677	PTCH1, FGFR1
Abnormal hypothalamus physiology	HP:0012285	2	95	10	4459	0.0123651	0.0491502	9.38737	0.816677	PTCH1, FGFR1
Abnormal bleeding	HP:0001892	3	95	19	4459	0.0122925	0.0491502	7.41108	1.22795	VKORC1, MPL, KRAS
Morphological abnormality of the gastrointestinal tract	HP:0012718	2	95	10	4459	0.0123651	0.0491502	9.38737	0.816677	PTCH1, FGFR1
Sagittal craniosynostosis	HP:0004442	2	95	5	4459	0.0124765	0.0495101	18.7747	1.74313	ATP6V1B2, KRAS
Abnormal pyramidal sign	HP:0007256	4	95	31	4459	0.012695	0.0502096	6.05637	1.41289	FAS, ADAR, PIK3CA, KRAS
Joint contracture of the hand	HP:0009473	3	95	17	4459	0.0126864	0.0502096	8.28297	1.39908	PAX3, CCN2, GLI3
Gonadal dysgenesis	HP:0000133	2	95	9	4459	0.012723	0.0502367	10.4304	0.927204	SOX9, GATA4
Metaphyseal irregularity	HP:0003025	2	95	8	4459	0.0128409	0.0506181	11.7342	1.05677	FN1, MMP9
Flat occiput	HP:0005469	2	95	10	4459	0.0130015	0.0510818	9.38737	0.838682	PTCH1, FGFR1
Abnormal nasopharynx morphology	HP:0001739	2	95	8	4459	0.0129867	0.0510818	11.7342	1.06312	GJA1, FGFR1
Synostosis of carpal bones	HP:0005048	2	95	9	4459	0.0130429	0.05116	10.4304	0.93949	PAX3, GLI1
Avascular necrosis of the capital femoral epiphysis	HP:0005743	2	95	10	4459	0.0130651	0.0511628	9.38737	0.840857	FN1, COL1A1
Growth delay	HP:0001510	5	95	66	4459	0.0132404	0.0516788	3.55582	1.01136	ATP6V1B2, FOXC1, MECP2, KRAS, SOX11
Coxa valga	HP:0002673	3	95	21	4459	0.0132235	0.0516788	6.70526	1.13534	COL1A1, MEG3, GLI3
Leg dystonia	HP:0031959	1	95	1	4459	0.0140971	0.0518146	46.9368	0.659234	FTL
T-wave alternans	HP:0012266	1	95	1	4459	0.0140971	0.0518146	46.9368	0.659234	CALM3
Rhinitis	HP:0012384	1	95	1	4459	0.0140971	0.0518146	46.9368	0.659234	RFXAP
Chronic lymphocytic meningitis	HP:0007041	1	95	1	4459	0.0140971	0.0518146	46.9368	0.659234	RFXAP
Tremor	HP:0001337	5	95	76	4459	0.0136608	0.0518146	3.08795	0.879702	FTL, TH, PNP, ADAR, FGFR1
Stage 5 chronic kidney disease	HP:0003774	3	95	29	4459	0.013865	0.0518146	4.85554	0.823779	FN1, PLCE1, MYOCD
Reduced factor IX activity	HP:0011858	1	95	1	4459	0.0140971	0.0518146	46.9368	0.659234	VKORC1
Syndactyly	HP:0001159	4	95	30	4459	0.0133427	0.0518146	6.25825	1.48516	FGFR1, PIK3CA, CACNA1C, GLI3
Decreased circulating ferritin concentration	HP:0012343	1	95	1	4459	0.0140971	0.0518146	46.9368	0.659234	FTL
Lumbar scoliosis	HP:0004626	1	95	1	4459	0.0140971	0.0518146	46.9368	0.659234	ATP6V1B2
Iron accumulation in substantia nigra	HP:0012678	1	95	1	4459	0.0140971	0.0518146	46.9368	0.659234	FTL
Reduced factor VII activity	HP:0008169	1	95	1	4459	0.0140971	0.0518146	46.9368	0.659234	VKORC1
Patent ductus arteriosus after birth at term	HP:0011648	1	95	1	4459	0.0140971	0.0518146	46.9368	0.659234	CALM3
Hidrotic ectodermal dysplasia	HP:0007529	1	95	1	4459	0.0140971	0.0518146	46.9368	0.659234	ATP6V1B2
Limb pain	HP:0009763	2	95	8	4459	0.0133714	0.0518146	11.7342	1.07971	FN1, COL1A1
Apnea	HP:0002104	3	95	30	4459	0.0141035	0.0518146	4.69368	0.800336	HSPD1, SOX9, MECP2
Reduced factor X activity	HP:0008321	1	95	1	4459	0.0140971	0.0518146	46.9368	0.659234	VKORC1
Increased urine alpha-ketoglutarate concentration	HP:0012402	1	95	1	4459	0.0140971	0.0518146	46.9368	0.659234	ATP6V1B2
Small cerebellar cortex	HP:0031423	1	95	1	4459	0.0140971	0.0518146	46.9368	0.659234	ATP6V1B2
Abnormal dentate nucleus morphology	HP:0100321	1	95	1	4459	0.0140971	0.0518146	46.9368	0.659234	FTL
Aplasia/Hypoplasia of the phalanges of the 2nd toe	HP:0010347	1	95	1	4459	0.0140971	0.0518146	46.9368	0.659234	ATP6V1B2
Abnormal putamen morphology	HP:0031982	1	95	1	4459	0.0140971	0.0518146	46.9368	0.659234	FTL
Iron accumulation in globus pallidus	HP:0012677	1	95	1	4459	0.0140971	0.0518146	46.9368	0.659234	FTL
Viral hepatitis	HP:0006562	1	95	1	4459	0.0140971	0.0518146	46.9368	0.659234	RFXAP
Abnormal placental membrane morphology	HP:0011409	1	95	1	4459	0.0140971	0.0518146	46.9368	0.659234	ATP6V1B2
Palatal myoclonus	HP:0010530	1	95	1	4459	0.0140971	0.0518146	46.9368	0.659234	FTL
Decreased circulating beta-2-microglobulin level	HP:0025347	1	95	1	4459	0.0140971	0.0518146	46.9368	0.659234	RFXAP
Recurrent protozoan infections	HP:0005386	1	95	1	4459	0.0140971	0.0518146	46.9368	0.659234	RFXAP
Reduced prothrombin antigen	HP:0040250	1	95	1	4459	0.0140971	0.0518146	46.9368	0.659234	VKORC1
Abnormality of the columella	HP:0009929	1	95	1	4459	0.0140971	0.0518146	46.9368	0.659234	SOX11
Reduced MHC II surface expression	HP:0031390	1	95	1	4459	0.0140971	0.0518146	46.9368	0.659234	RFXAP
Malalignment of the great toenail	HP:0031282	1	95	1	4459	0.0140971	0.0518146	46.9368	0.659234	ATP6V1B2
Nuclear cataract	HP:0100018	1	95	1	4459	0.0140971	0.0518146	46.9368	0.659234	FTL
Low intraocular pressure	HP:0032547	1	95	1	4459	0.0140971	0.0518146	46.9368	0.659234	ASPH
Increased intracranial pressure	HP:0002516	5	95	44	4459	0.0137766	0.0518146	5.33373	1.56555	TWIST1, AKT1, FAS, PIK3CA, KRAS
Progressive encephalopathy	HP:0002448	1	95	1	4459	0.0140971	0.0518146	46.9368	0.659234	TH
Cavitation of the basal ganglia	HP:0007007	1	95	1	4459	0.0140971	0.0518146	46.9368	0.659234	FTL
Decreased lymphocyte apoptosis	HP:0002731	2	95	4	4459	0.0137243	0.0518146	23.4684	2.36822	FAS, KRAS
Split hand	HP:0001171	3	95	20	4459	0.0141384	0.0518625	7.04053	1.22623	RBPJ, FGFR1, GLI3
Vertigo	HP:0002321	4	95	36	4459	0.0141967	0.0519961	5.2152	1.2482	CCND1, MPL, CALM3, FAS
Abnormality of female external genitalia	HP:0000055	2	95	10	4459	0.0142863	0.0522438	9.38737	0.881719	CXCR4, PRDM16
Gastrostomy tube feeding in infancy	HP:0011471	3	95	31	4459	0.0144232	0.0526636	4.54228	0.780082	PTCH1, FGFR1, MEG3
Central hypothyroidism	HP:0011787	2	95	11	4459	0.0146776	0.0534487	8.53397	0.8089	PTCH1, FGFR1
Cardiomegaly	HP:0001640	4	95	33	4459	0.0146832	0.0534487	5.68931	1.38235	KCNQ1, ADAR, CACNA1C, SMAD2
Wrist flexion contracture	HP:0001239	2	95	7	4459	0.0147574	0.0535546	13.4105	1.3142	MECP2, MEG3
Thyroid adenoma	HP:0000854	3	95	11	4459	0.0147489	0.0535546	12.801	2.37899	AKT1, FAS, PIK3CA
Solitary median maxillary central incisor	HP:0006315	2	95	11	4459	0.0149354	0.0540358	8.53397	0.816434	PTCH1, FGFR1
Pituitary hypothyroidism	HP:0008245	3	95	21	4459	0.0149256	0.0540358	6.70526	1.18881	AKT1, PIK3CA, GLI3
Osteochondrosis	HP:0040188	2	95	5	4459	0.0150098	0.0541445	18.7747	1.923	FGFR1, KRAS
Aplasia/Hypoplasia of the corpus callosum	HP:0007370	3	95	23	4459	0.0150338	0.0541445	6.1222	1.08305	FGFR1, KRAS, GLI3
Widow's peak	HP:0000349	2	95	8	4459	0.0150174	0.0541445	11.7342	1.14846	ATP6V1B2, TWIST1
Decreased fertility in females	HP:0000868	2	95	10	4459	0.0150865	0.0542299	9.38737	0.907674	SOX9, GATA4
Mixed hearing impairment	HP:0000410	2	95	10	4459	0.0151031	0.0542299	9.38737	0.908208	GJA1, SGMS2
Abnormal coronary artery course	HP:0011686	1	95	1	4459	0.0156925	0.0543748	46.9368	0.734438	TKT
Ectopic lacrimal punctum	HP:0010748	1	95	1	4459	0.0156925	0.0543748	46.9368	0.734438	FOXL2
Adrenal insufficiency	HP:0000846	2	95	10	4459	0.0155852	0.0543748	9.38737	0.923549	SOX9, GATA4
Cerebral vasculitis	HP:0005318	1	95	1	4459	0.0156925	0.0543748	46.9368	0.734438	PNP
Increased circulating guanosine concentration	HP:0033340	1	95	1	4459	0.0156925	0.0543748	46.9368	0.734438	PNP
Reduced arm span	HP:0012770	1	95	1	4459	0.0156925	0.0543748	46.9368	0.734438	MAF
Abnormality of the uterus	HP:0000130	2	95	10	4459	0.0154285	0.0543748	9.38737	0.918583	SOX9, RARB
Pedal edema	HP:0010741	2	95	10	4459	0.0155894	0.0543748	9.38737	0.92368	FN1, GATA4
Diffuse pancreatic islet hyperplasia	HP:0031224	1	95	1	4459	0.0156925	0.0543748	46.9368	0.734438	UCP2
Polydactyly	HP:0010442	3	95	24	4459	0.0152731	0.0543748	5.86711	1.04192	PTCH1, PIK3CA, GLI3
Duplicated lacrimal punctum	HP:0032514	1	95	1	4459	0.0156925	0.0543748	46.9368	0.734438	FOXL2
Otitis media	HP:0000388	2	95	9	4459	0.0153626	0.0543748	10.4304	1.02492	CXCR4, PNP
Cerulean cataract	HP:0007976	1	95	1	4459	0.0156925	0.0543748	46.9368	0.734438	MAF
Unusual gastrointestinal infection	HP:0032166	1	95	1	4459	0.0156925	0.0543748	46.9368	0.734438	PNP
Asymmetric crying face	HP:0011333	1	95	1	4459	0.0156925	0.0543748	46.9368	0.734438	MAF
Decreased proportion of CD3-positive T cells	HP:0045080	1	95	1	4459	0.0156925	0.0543748	46.9368	0.734438	PNP
Increased circulating inosine concentration	HP:0033339	1	95	1	4459	0.0156925	0.0543748	46.9368	0.734438	PNP
Papule	HP:0200034	4	95	27	4459	0.0151911	0.0543748	6.95361	1.72853	AKT1, EGFR, FAS, PIK3CA
Punctal stenosis	HP:0025572	1	95	1	4459	0.0156925	0.0543748	46.9368	0.734438	FOXL2
Cortical pulverulent cataract	HP:0007780	1	95	1	4459	0.0156925	0.0543748	46.9368	0.734438	MAF
S-shaped palpebral fissures	HP:0007835	1	95	1	4459	0.0156925	0.0543748	46.9368	0.734438	FOXL2
Renal cell carcinoma	HP:0005584	5	95	39	4459	0.0153985	0.0543748	6.01754	1.83182	FN1, CCND1, AKT1, PTPRJ, PIK3CA
Decreased urinary urate	HP:0011935	1	95	1	4459	0.0156925	0.0543748	46.9368	0.734438	PNP
Overlapping toe	HP:0001845	3	95	18	4459	0.0154385	0.0543748	7.82281	1.41824	CDC42, MEG3, GLI3
Narrow chest	HP:0000774	3	95	27	4459	0.0157496	0.0544932	5.2152	0.931797	GLI1, SOX9, MEG3
Webbed neck	HP:0000465	4	95	34	4459	0.0157758	0.0545045	5.52198	1.36926	CDC42, IGF1R, RB1, KRAS
Pneumonia	HP:0002090	3	95	29	4459	0.015807	0.0545329	4.85554	0.865982	PNP, CACNA1C, GATA4
Median cleft lip and palate	HP:0008501	2	95	11	4459	0.0158924	0.0547483	8.53397	0.843923	PTCH1, FGFR1
Annular pancreas	HP:0001734	2	95	10	4459	0.0160498	0.0552103	9.38737	0.93814	RARB, PRDM16
Slender long bone	HP:0003100	2	95	10	4459	0.0162057	0.0556663	9.38737	0.942998	COL1A1, KCNJ2
Intestinal polyposis	HP:0200008	4	95	21	4459	0.016377	0.0560101	8.94035	2.31829	GDNF, ERBB2, PIK3CA, KRAS
Generalized hirsutism	HP:0002230	4	95	32	4459	0.0163995	0.0560101	5.86711	1.47737	TWIST1, AKT1, GJA1, PRDM16
Loss of ability to walk	HP:0006957	2	95	11	4459	0.0163427	0.0560101	8.53397	0.856607	ADAR, MECP2
Abnormal anterior chamber morphology	HP:0000593	2	95	7	4459	0.0164001	0.0560101	13.4105	1.39032	FOXC1, FGFR1
Drooling	HP:0002307	3	95	29	4459	0.0167115	0.0569917	4.85554	0.88464	FOXP1, MECP2, MEG3
Dysgraphia	HP:0010526	3	95	18	4459	0.0167921	0.0571845	7.82281	1.46462	SOX6, PIK3CA, KRAS
Recurrent streptococcal infections	HP:0020096	1	95	1	4459	0.0174371	0.0574025	46.9368	0.816819	IRAK4
Abnormal heart rate variability	HP:0031860	2	95	12	4459	0.017484	0.0574025	7.82281	0.810533	PTCH1, FGFR1
Antegonial notching of mandible	HP:0003779	1	95	1	4459	0.0174371	0.0574025	46.9368	0.816819	KCNJ2
Prominent frontal sinuses	HP:0005478	1	95	1	4459	0.0174371	0.0574025	46.9368	0.816819	KCNJ2
Subcortical band heterotopia	HP:0032409	1	95	1	4459	0.0174371	0.0574025	46.9368	0.816819	KIF2A
Recurrent staphylococcal infections	HP:0007499	1	95	1	4459	0.0174371	0.0574025	46.9368	0.816819	IRAK4
Macular hypopigmentation	HP:0007988	1	95	1	4459	0.0174371	0.0574025	46.9368	0.816819	ADAR
Hyperpigmented/hypopigmented macules	HP:0007441	1	95	1	4459	0.0174371	0.0574025	46.9368	0.816819	ADAR
Memory impairment	HP:0002354	4	95	39	4459	0.0174625	0.0574025	4.81404	1.22284	NOTCH3, FAS, PIK3CA, KRAS
Transient neutropenia	HP:0410255	1	95	1	4459	0.0174371	0.0574025	46.9368	0.816819	IRAK4
Abnormality of dental color	HP:0011073	2	95	5	4459	0.0169665	0.0574025	18.7747	2.05306	KCNJ2, KRAS
Atrophy/Degeneration involving the caudate nucleus	HP:0007374	1	95	1	4459	0.0174371	0.0574025	46.9368	0.816819	ADAR
Abnormal left ventricle morphology	HP:0001711	1	95	1	4459	0.0174371	0.0574025	46.9368	0.816819	PRDM16
Recurrent streptococcus pneumoniae infections	HP:0005366	1	95	1	4459	0.0174371	0.0574025	46.9368	0.816819	IRAK4
Periodic hyperkalemic paralysis	HP:0007215	1	95	1	4459	0.0174371	0.0574025	46.9368	0.816819	KCNJ2
Apathy	HP:0000741	3	95	29	4459	0.0173012	0.0574025	4.85554	0.8965	PTCH1, NOTCH3, FGFR1
Hereditary nonpolyposis colorectal carcinoma	HP:0006716	4	95	22	4459	0.0174053	0.0574025	8.53397	2.24614	CCND1, AKT1, PTPRJ, PIK3CA
Polymorphic ventricular tachycardia	HP:0031677	1	95	1	4459	0.0174371	0.0574025	46.9368	0.816819	KCNJ2
Sleep-wake cycle disturbance	HP:0006979	2	95	12	4459	0.0171813	0.0574025	7.82281	0.802989	PTCH1, FGFR1
Fusion of the left and right thalami	HP:0010664	1	95	1	4459	0.0174371	0.0574025	46.9368	0.816819	PTCH1
Abnormality of the autonomic nervous system	HP:0002270	2	95	12	4459	0.0169061	0.0574025	7.82281	0.79608	PTCH1, FGFR1
Prominent U wave	HP:0025072	1	95	1	4459	0.0174371	0.0574025	46.9368	0.816819	KCNJ2
Single transverse palmar crease	HP:0000954	3	95	29	4459	0.0168888	0.0574025	4.85554	0.88823	IGF1, FOXP1, MEG3
Polymorphic and polytopic ventricular extrasystoles	HP:0006696	1	95	1	4459	0.0174371	0.0574025	46.9368	0.816819	KCNJ2
Left ventricular noncompaction cardiomyopathy	HP:0011664	1	95	1	4459	0.0174371	0.0574025	46.9368	0.816819	MYOCD
Bidirectional ventricular ectopy	HP:0005147	1	95	1	4459	0.0174371	0.0574025	46.9368	0.816819	KCNJ2
Interrupted aortic arch	HP:0011611	2	95	4	4459	0.0175391	0.0575041	23.4684	2.69939	FGFR1, KRAS
Long palpebral fissure	HP:0000637	3	95	24	4459	0.0178316	0.0583826	5.86711	1.10566	MECP2, KRAS, PIK3R2
Venous malformation	HP:0012721	2	95	5	4459	0.017927	0.0585336	18.7747	2.11453	AKT1, PIK3CA
Subcortical cerebral atrophy	HP:0012157	2	95	6	4459	0.017911	0.0585336	15.6456	1.72504	FGFR1, KRAS
Fibular hypoplasia	HP:0003038	2	95	6	4459	0.0179788	0.0586223	15.6456	1.72854	MET, SOX9
Progressive microcephaly	HP:0000253	2	95	10	4459	0.0180096	0.0586421	9.38737	0.997793	CDC42, MECP2
Increased circulating lactate dehydrogenase concentration	HP:0025435	3	95	15	4459	0.0183973	0.0598228	9.38737	1.84447	MPL, RB1, MYC
Myositis	HP:0100614	2	95	12	4459	0.018455	0.0599282	7.82281	0.834365	FAS, ADAR
Absent hallux	HP:0012386	1	95	1	4459	0.0193388	0.0599326	46.9368	0.906784	GLI3
Abnormal muscle fiber morphology	HP:0004303	1	95	1	4459	0.0193388	0.0599326	46.9368	0.906784	GLI3
Midline facial capillary hemangioma	HP:0007601	1	95	1	4459	0.0193388	0.0599326	46.9368	0.906784	GLI3
Reticulocytosis	HP:0001923	2	95	13	4459	0.0189901	0.0599326	7.22105	0.779192	G6PD, FAS
3-4 finger syndactyly	HP:0006097	1	95	1	4459	0.0193388	0.0599326	46.9368	0.906784	GLI3
Polydactyly affecting the 3rd finger	HP:0009958	1	95	1	4459	0.0193388	0.0599326	46.9368	0.906784	GLI3
Lipodystrophy	HP:0009125	3	95	13	4459	0.0186738	0.0599326	10.8316	2.16682	IGF1R, FGFR1, KRAS
Neonatal hypotonia	HP:0001319	3	95	32	4459	0.0189949	0.0599326	4.40033	0.838773	MECP2, FGFR1, MEG3
Bilateral postaxial polydactyly	HP:0006136	1	95	1	4459	0.0193388	0.0599326	46.9368	0.906784	GLI3
Mesoaxial foot polydactyly	HP:0010112	1	95	1	4459	0.0193388	0.0599326	46.9368	0.906784	GLI3
Mesoaxial hand polydactyly	HP:0006159	1	95	1	4459	0.0193388	0.0599326	46.9368	0.906784	GLI3
Aplasia of the 4th metacarpal	HP:0010043	1	95	1	4459	0.0193388	0.0599326	46.9368	0.906784	GLI3
1-5 toe syndactyly	HP:0010713	1	95	1	4459	0.0193388	0.0599326	46.9368	0.906784	GLI3
Generalized joint laxity	HP:0002761	2	95	11	4459	0.0190101	0.0599326	8.53397	0.92889	COL1A1, FGFR1
Atelectasis	HP:0100750	2	95	5	4459	0.0186871	0.0599326	18.7747	2.16219	PAX3, CXCR4
Auricular tag	HP:0030021	1	95	1	4459	0.0193388	0.0599326	46.9368	0.906784	GLI3
Polydactyly affecting the 4th finger	HP:0009971	1	95	1	4459	0.0193388	0.0599326	46.9368	0.906784	GLI3
Abnormality of the neck	HP:0000464	3	95	17	4459	0.0188581	0.0599326	8.28297	1.62792	PTCH1, AKT1, PRDM16
Dysplastic distal thumb phalanges with a central hole	HP:0005688	1	95	1	4459	0.0193388	0.0599326	46.9368	0.906784	GLI3
Mesomelic leg shortening	HP:0004987	1	95	1	4459	0.0193388	0.0599326	46.9368	0.906784	GLI3
Thyroid dysgenesis	HP:0008188	1	95	1	4459	0.0193388	0.0599326	46.9368	0.906784	GLI3
1-3 toe syndactyly	HP:0001459	1	95	1	4459	0.0193388	0.0599326	46.9368	0.906784	GLI3
Spontaneous abortion	HP:0005268	2	95	10	4459	0.0192408	0.0599326	9.38737	1.03386	MPL, MEG3
Y-shaped metacarpals	HP:0006042	1	95	1	4459	0.0193388	0.0599326	46.9368	0.906784	GLI3
Aplasia of the 2nd metacarpal	HP:0010037	1	95	1	4459	0.0193388	0.0599326	46.9368	0.906784	GLI3
Supernumerary metacarpal bones	HP:0005917	1	95	1	4459	0.0193388	0.0599326	46.9368	0.906784	GLI3
Rudimentary to absent tibiae	HP:0006426	1	95	1	4459	0.0193388	0.0599326	46.9368	0.906784	GLI3
Primary adrenal insufficiency	HP:0008207	1	95	1	4459	0.0193388	0.0599326	46.9368	0.906784	GLI3
Decreased response to growth hormone stimulation test	HP:0000824	3	95	33	4459	0.0188851	0.0599326	4.26699	0.810538	PTCH1, FGFR1, GLI3
Aplasia/Hypoplasia of the vagina	HP:0011026	1	95	1	4459	0.0193388	0.0599326	46.9368	0.906784	GLI3
Preductal coarctation of the aorta	HP:0005151	1	95	1	4459	0.0193388	0.0599326	46.9368	0.906784	GLI3
Bilateral renal agenesis	HP:0010958	1	95	1	4459	0.0193388	0.0599326	46.9368	0.906784	GLI3
Partial absence of foot	HP:0030032	1	95	1	4459	0.0193388	0.0599326	46.9368	0.906784	GLI3
Distal urethral duplication	HP:0008706	1	95	1	4459	0.0193388	0.0599326	46.9368	0.906784	GLI3
Dilated cardiomyopathy	HP:0001644	3	95	35	4459	0.0190316	0.0599326	4.02316	0.76476	KCNJ2, PRDM16, HAND2
Inverted nipples	HP:0003186	2	95	8	4459	0.0195806	0.060425	11.7342	1.32373	SOX6, MEG3
Aplasia/Hypoplasia of the thumb	HP:0009601	2	95	9	4459	0.0195781	0.060425	10.4304	1.16704	FGFR1, RB1
Abnormal rib cage morphology	HP:0001547	2	95	5	4459	0.0195365	0.060425	18.7747	2.21449	NOTCH3, IGF1R
Premature ovarian insufficiency	HP:0008209	2	95	13	4459	0.0195994	0.060425	7.22105	0.792534	FAS, FOXL2
Abnormality of the bladder	HP:0000014	2	95	2	4459	0.0196753	0.0605805	46.9368	7.06201	CCND1, KRAS
Pes planus	HP:0001763	6	95	88	4459	0.0197242	0.0606524	3.20024	1.15261	ATP6V1B2, COL1A1, MECP2, FGFR1, GATA4, SMAD2
Adducted thumb	HP:0001181	3	95	26	4459	0.0198801	0.0609079	5.41579	1.06025	GDNF, ERBB2, MEG3
Temperature instability	HP:0005968	2	95	13	4459	0.0198765	0.0609079	7.22105	0.798545	PTCH1, FGFR1
Narrow face	HP:0000275	3	95	36	4459	0.0198841	0.0609079	3.9114	0.755431	PAX3, NOTCH3, MED13
Reduced bone mineral density	HP:0004349	4	95	36	4459	0.0200042	0.0611969	5.2152	1.38765	FN1, COL1A1, FGFR1, CDKN1A
Hepatocellular carcinoma	HP:0001402	4	95	30	4459	0.02003	0.0611972	6.25825	1.68326	MET, FAS, PIK3CA, KRAS
Increased level of L-fucose in urine	HP:0410067	3	95	10	4459	0.0201198	0.0612354	14.0811	2.98195	ERBB2, PIK3CA, KRAS
Astigmatism	HP:0000483	4	95	45	4459	0.0200874	0.0612354	4.17216	1.09945	RHOA, ZEB1, KRAS, MED13
Cyclopia	HP:0009914	2	95	13	4459	0.0201193	0.0612354	7.22105	0.803784	PTCH1, FGFR1
Hypoplasia of the uterus	HP:0000013	2	95	10	4459	0.0201575	0.0612716	9.38737	1.06008	FGFR1, FOXL2
Increased circulating antibody level	HP:0010702	2	95	5	4459	0.0202578	0.0614977	18.7747	2.25815	COL1A1, KRAS
Severe short stature	HP:0003510	3	95	25	4459	0.0204203	0.0618354	5.63242	1.11629	COL1A1, FGFR1, SGMS2
Tetraplegia	HP:0002445	2	95	7	4459	0.020421	0.0618354	13.4105	1.56394	FGFR1, KRAS
Deep philtrum	HP:0002002	3	95	26	4459	0.0205284	0.0620815	5.41579	1.07354	ATP6V1B2, FGFR1, MEG3
Anterior hypopituitarism	HP:0000830	2	95	13	4459	0.0206131	0.0621794	7.22105	0.814354	PTCH1, FGFR1
Poor eye contact	HP:0000817	2	95	12	4459	0.0206121	0.0621794	7.82281	0.885482	MECP2, MEG3
Corner fracture of metaphysis	HP:0003908	1	95	1	4459	0.0214046	0.0628132	46.9368	1.00472	FN1
Thick corpus callosum	HP:0007074	1	95	1	4459	0.0214046	0.0628132	46.9368	1.00472	PIK3R2
Abnormal oral mucosa morphology	HP:0011830	1	95	1	4459	0.0214046	0.0628132	46.9368	1.00472	GLI1
Underfolded helix	HP:0008577	1	95	1	4459	0.0214046	0.0628132	46.9368	1.00472	FN1
Biconvex vertebral bodies	HP:0004625	1	95	1	4459	0.0214046	0.0628132	46.9368	1.00472	FN1
Intervertebral space narrowing	HP:0002945	1	95	1	4459	0.0214046	0.0628132	46.9368	1.00472	FN1
Generalized distal tubular acidosis	HP:0004916	1	95	1	4459	0.0214046	0.0628132	46.9368	1.00472	FN1
Neural tube defect	HP:0045005	2	95	11	4459	0.0211781	0.0628132	8.53397	0.984515	PTCH1, FGFR1
Abnormality of the antitragus	HP:0009896	1	95	1	4459	0.0214046	0.0628132	46.9368	1.00472	FN1
Leukemia	HP:0001909	3	95	20	4459	0.020917	0.0628132	7.04053	1.42546	PIK3CA, RB1, KRAS
Spondylometaphyseal dysplasia	HP:0002657	1	95	1	4459	0.0214046	0.0628132	46.9368	1.00472	FN1
Supernumerary vertebrae	HP:0002946	1	95	1	4459	0.0214046	0.0628132	46.9368	1.00472	PAX3
J wave	HP:0012272	1	95	1	4459	0.0214046	0.0628132	46.9368	1.00472	CACNA1C
Abnormal glomerular mesangium morphology	HP:0001966	1	95	1	4459	0.0214046	0.0628132	46.9368	1.00472	FN1
Autosomal dominant contiguous gene syndrome	HP:0001452	1	95	1	4459	0.0214046	0.0628132	46.9368	1.00472	PAX3
Hypoglycemia	HP:0001943	4	95	36	4459	0.0209007	0.0628132	5.2152	1.40683	IGF1, GJA1, FGFR1, CACNA1C
Abnormal iris vasculature	HP:0007905	1	95	1	4459	0.0214046	0.0628132	46.9368	1.00472	FOXC1
Disproportionate short-trunk short stature	HP:0003521	1	95	1	4459	0.0214046	0.0628132	46.9368	1.00472	FN1
Increased urinary type 1 collagen N-terminal telopeptide level	HP:0032208	1	95	1	4459	0.0214046	0.0628132	46.9368	1.00472	FN1
Hyperconvex vertebral body endplates	HP:0004603	1	95	1	4459	0.0214046	0.0628132	46.9368	1.00472	FN1
Prominent digit pad	HP:0011298	1	95	1	4459	0.0214046	0.0628132	46.9368	1.00472	FOXP1
Abnormal circulating osteocalcin level	HP:0031427	1	95	1	4459	0.0214046	0.0628132	46.9368	1.00472	FN1
Concave nasal ridge	HP:0011120	2	95	7	4459	0.0216287	0.0633928	13.4105	1.61319	IGF1, FOXC1
Blepharospasm	HP:0000643	2	95	9	4459	0.0217489	0.0636663	10.4304	1.23511	FTL, TWIST1
Enlarged kidney	HP:0000105	2	95	13	4459	0.0218151	0.0637818	7.22105	0.83965	KCNQ1, PIK3CA
Abnormality of the antihelix	HP:0009738	2	95	9	4459	0.0219117	0.063907	10.4304	1.2401	TWIST1, FGFR1
Confusion	HP:0001289	3	95	24	4459	0.021898	0.063907	5.86711	1.19726	NOTCH3, FAS, CDKN1A
Low posterior hairline	HP:0002162	4	95	45	4459	0.0220483	0.0642266	4.17216	1.13206	IGF1, NOTCH3, SPRED1, KRAS
Dyspareunia	HP:0030016	2	95	12	4459	0.0223086	0.0649053	7.82281	0.924123	CCN2, FGFR1
Congenital nystagmus	HP:0006934	2	95	15	4459	0.0223546	0.0649596	6.25825	0.732964	ATP6V1B2, MED13
Knee flexion contracture	HP:0006380	2	95	15	4459	0.0224553	0.0651726	6.25825	0.734749	PIK3R2, GLI3
Glomerulopathy	HP:0100820	2	95	14	4459	0.0225579	0.0653361	6.70526	0.791382	FN1, FAS
Diabetes insipidus	HP:0000873	3	95	17	4459	0.0225666	0.0653361	8.28297	1.74552	PTCH1, AKT1, FGFR1
Narrow forehead	HP:0000341	3	95	33	4459	0.0226414	0.0654728	4.26699	0.869726	SOX6, CDC42, MEG3
Spina bifida	HP:0002414	2	95	13	4459	0.0227032	0.0655717	7.22105	0.857967	PAX3, PTCH1
Cranial asymmetry	HP:0000267	2	95	5	4459	0.022898	0.066054	18.7747	2.41268	PIK3CA, KRAS
Amaurosis fugax	HP:0100576	3	95	15	4459	0.022969	0.0661044	9.38737	2.01055	MPL, PIK3CA, KRAS
Systemic lupus erythematosus	HP:0002725	2	95	12	4459	0.0229711	0.0661044	7.82281	0.938875	PNP, FAS
Loss of speech	HP:0002371	2	95	14	4459	0.0230798	0.0663369	6.70526	0.801242	ADAR, MECP2
Nail dysplasia	HP:0002164	3	95	32	4459	0.023247	0.0665761	4.40033	0.907327	GLI1, GJA1, GLI3
Broad metacarpals	HP:0001230	2	95	8	4459	0.0232385	0.0665761	11.7342	1.45199	MMP14, FGFR1
Abnormal fingernail morphology	HP:0001231	3	95	28	4459	0.0232091	0.0665761	5.02895	1.04216	ATP6V1B2, GLI1, GJA1
Disproportionate short-limb short stature	HP:0008873	2	95	13	4459	0.0234936	0.0672013	7.22105	0.874022	COL1A1, SOX9
Frontal upsweep of hair	HP:0002236	2	95	15	4459	0.0235242	0.0672079	6.25825	0.753489	FOXP1, MED13
Hypoplastic left atrium	HP:0005156	1	95	1	4459	0.0236407	0.0672176	46.9368	1.11095	RARB
Multifocal hyperintensity of cerebral white matter on MRI	HP:0040329	1	95	1	4459	0.0236407	0.0672176	46.9368	1.11095	NOTCH3
Abnormal spleen morphology	HP:0025408	1	95	1	4459	0.0236407	0.0672176	46.9368	1.11095	RARB
Stress urinary incontinence	HP:0010992	1	95	1	4459	0.0236407	0.0672176	46.9368	1.11095	NOTCH3
Accelerated skeletal maturation	HP:0005616	3	95	29	4459	0.0237862	0.0675505	4.85554	1.01439	PTCH1, KCNQ1, GLI3
Spastic tetraparesis	HP:0001285	2	95	13	4459	0.0241495	0.0685003	7.22105	0.887174	SOX4, ADAR
Proximal placement of thumb	HP:0009623	2	95	13	4459	0.0242739	0.0686471	7.22105	0.889653	CDC42, GATA4
Pericarditis	HP:0001701	2	95	12	4459	0.0242878	0.0686471	7.82281	0.967687	MAF, FAS
Bruising susceptibility	HP:0000978	5	95	53	4459	0.0242536	0.0686471	4.428	1.49438	COL1A1, MPL, FAS, KRAS, SMAD2
Hypoplasia of penis	HP:0008736	4	95	59	4459	0.0244196	0.0687833	3.18216	0.881549	PTCH1, SOX9, FGFR1, PRDM16
Thyroiditis	HP:0100646	3	95	17	4459	0.0244228	0.0687833	8.28297	1.80041	AKT1, FAS, PIK3CA
Abnormal corpus callosum morphology	HP:0001273	3	95	36	4459	0.0243682	0.0687833	3.9114	0.817791	PTCH1, MED13, GLI3
Tooth agenesis	HP:0009804	3	95	19	4459	0.0246372	0.069305	7.41108	1.60463	AKT1, GJA1, FGFR1
Coronal craniosynostosis	HP:0004440	2	95	10	4459	0.0246711	0.0693182	9.38737	1.18252	TWIST1, FGFR1
Xanthomatosis	HP:0000991	2	95	6	4459	0.0247744	0.0695263	15.6456	2.05516	FGFR1, KRAS
Radioulnar synostosis	HP:0002974	3	95	25	4459	0.0249073	0.0698167	5.63242	1.20636	MAF, TWIST1, KRAS
Taurodontia	HP:0000679	2	95	10	4459	0.0250661	0.0701791	9.38737	1.19277	GJA1, FGFR1
Abnormal pulmonary valve morphology	HP:0001641	3	95	20	4459	0.0252181	0.0705218	7.04053	1.53364	RBPJ, FGFR1, KRAS
Gray matter heterotopia	HP:0002282	3	95	12	4459	0.0252511	0.0705309	11.7342	2.66087	AKT1, PIK3CA, CDK6
Numerous nevi	HP:0001054	2	95	8	4459	0.0254891	0.0709511	11.7342	1.52674	CDK4, PIK3CA
Hypoplasia of the iris	HP:0007676	2	95	11	4459	0.0254911	0.0709511	8.53397	1.08854	FOXC1, FGFR1
Abnormal blistering of the skin	HP:0008066	3	95	32	4459	0.0254334	0.0709511	4.40033	0.939915	GJA1, FAS, PRDM16
Abnormality of the costochondral junction	HP:0000919	1	95	1	4459	0.026052	0.0712607	46.9368	1.22579	MEG3
Chin with H-shaped crease	HP:0011824	1	95	1	4459	0.026052	0.0712607	46.9368	1.22579	MEG3
Primary amenorrhea	HP:0000786	3	95	32	4459	0.0260438	0.0712607	4.40033	0.948741	SOX9, FGFR1, GATA4
Small proximal tibial epiphyses	HP:0012284	1	95	1	4459	0.026052	0.0712607	46.9368	1.22579	MEG3
Coat hanger sign of ribs	HP:0006665	1	95	1	4459	0.026052	0.0712607	46.9368	1.22579	MEG3
Decreased facial expression	HP:0004673	1	95	1	4459	0.026052	0.0712607	46.9368	1.22579	MEG3
Cortical irregularity	HP:0005731	1	95	1	4459	0.026052	0.0712607	46.9368	1.22579	COL1A1
Congenital bilateral hip dislocation	HP:0008780	1	95	1	4459	0.026052	0.0712607	46.9368	1.22579	COL1A1
Slow-growing hair	HP:0002217	2	95	6	4459	0.0259928	0.0712607	15.6456	2.10956	GJA1, KRAS
Periosteal thickening of long tubular bones	HP:0006465	1	95	1	4459	0.026052	0.0712607	46.9368	1.22579	COL1A1
Acromicria	HP:0031878	1	95	1	4459	0.026052	0.0712607	46.9368	1.22579	MEG3
Undulate ribs	HP:0010561	1	95	1	4459	0.026052	0.0712607	46.9368	1.22579	MEG3
Cyanosis	HP:0000961	2	95	14	4459	0.025788	0.0712607	6.70526	0.851003	GJA1, GATA4
Absent glenoid fossa	HP:0006591	1	95	1	4459	0.026052	0.0712607	46.9368	1.22579	MEG3
Frontal hirsutism	HP:0011335	1	95	1	4459	0.026052	0.0712607	46.9368	1.22579	MEG3
Abnormal thorax morphology	HP:0000765	2	95	12	4459	0.0261868	0.0715471	7.82281	1.00813	NOTCH3, GJA1
Proteinuria	HP:0000093	4	95	64	4459	0.0262556	0.0715705	2.93355	0.828977	MAF, FN1, PLCE1, FGFR1
Recurrent viral infections	HP:0004429	2	95	15	4459	0.0262398	0.0715705	6.25825	0.799584	PNP, RFXAP
Follicular hyperplasia	HP:0002729	2	95	7	4459	0.0263838	0.0718377	13.4105	1.79689	FAS, KRAS
Fragile nails	HP:0001808	2	95	14	4459	0.0265006	0.0719909	6.70526	0.863737	FTL, GJA1
Hyponatremia	HP:0002902	2	95	16	4459	0.0264849	0.0719909	5.86711	0.751566	FGFR1, NUP214
Neoplasm	HP:0002664	3	95	25	4459	0.0266428	0.0722945	5.63242	1.23882	PTCH1, PNP, SNAI2
Scapular winging	HP:0003691	2	95	15	4459	0.0267055	0.0723821	6.25825	0.807289	PAX3, KCNJ2
Amblyopia	HP:0000646	3	95	22	4459	0.0268374	0.0726566	6.40048	1.42113	TWIST1, ZEB1, FOXL2
Adenoma sebaceum	HP:0009720	3	95	13	4459	0.0269437	0.0728615	10.8316	2.50052	AKT1, PIK3CA, KRAS
Limitation of joint mobility	HP:0001376	3	95	26	4459	0.0269985	0.0729267	5.41579	1.19518	MAF, FN1, NOTCH3
Convex nasal ridge	HP:0000444	3	95	26	4459	0.0271575	0.0732728	5.41579	1.19796	COL1A1, TWIST1, ASPH
Stenosis of the external auditory canal	HP:0000402	2	95	15	4459	0.0272232	0.0733667	6.25825	0.815789	MAF, EDN1
Pallor	HP:0000980	3	95	35	4459	0.0273302	0.0735718	4.02316	0.881	UCP2, G6PD, MPL
Decreased CSF homovanillic acid	HP:0003785	1	95	2	4459	0.0279909	0.0743554	23.4684	0.659024	TH
Sclerosing cholangitis	HP:0030991	1	95	2	4459	0.0279909	0.0743554	23.4684	0.659024	RFXAP
Equinovarus deformity	HP:0008110	1	95	2	4459	0.0279909	0.0743554	23.4684	0.659024	ATP6V1B2
Anterior plagiocephaly	HP:0011326	1	95	2	4459	0.0279909	0.0743554	23.4684	0.659024	ATP6V1B2
Bifid nasal tip	HP:0000456	1	95	2	4459	0.0279909	0.0743554	23.4684	0.659024	ATP6V1B2
Central apnea	HP:0002871	2	95	15	4459	0.0278324	0.0743554	6.25825	0.82571	PTCH1, FGFR1
Arm dystonia	HP:0031960	1	95	2	4459	0.0279909	0.0743554	23.4684	0.659024	FTL
Focal dystonia	HP:0004373	1	95	2	4459	0.0279909	0.0743554	23.4684	0.659024	TH
Glossoptosis	HP:0000162	2	95	10	4459	0.0278487	0.0743554	9.38737	1.26322	EDN1, SOX9
Lacrimation abnormality	HP:0000632	2	95	10	4459	0.027778	0.0743554	9.38737	1.26147	PAX3, ZEB1
Parietal bossing	HP:0000242	2	95	6	4459	0.0279967	0.0743554	15.6456	2.19683	PTCH1, KRAS
T2 hypointense thalamus	HP:0012690	1	95	2	4459	0.0279909	0.0743554	23.4684	0.659024	FTL
Polymicrogyria	HP:0002126	4	95	41	4459	0.0280845	0.0745055	4.5792	1.34775	ATP6V1B2, MECP2, PIK3CA, PIK3R2
Rib fusion	HP:0000902	2	95	14	4459	0.0281553	0.0745268	6.70526	0.892775	PRDM16, GLI3
Rieger anomaly	HP:0000558	2	95	6	4459	0.0281518	0.0745268	15.6456	2.20348	FOXC1, IGF1R
Thin ribs	HP:0000883	2	95	13	4459	0.0282545	0.0747064	7.22105	0.966394	COL1A1, SOX9
Coxa vara	HP:0002812	2	95	11	4459	0.0284582	0.0751613	8.53397	1.15594	FN1, COL1A1
Bulbous nose	HP:0000414	3	95	36	4459	0.0286059	0.0754675	3.9114	0.87123	ATP6V1B2, KCNJ2, CDC42
Hooded eyelid	HP:0030820	1	95	1	4459	0.0286419	0.0754788	46.9368	1.34946	SOX6
Conical tooth	HP:0000698	2	95	11	4459	0.0288289	0.0758874	8.53397	1.16416	ATP6V1B2, RHOA
Polyhydramnios	HP:0001561	4	95	59	4459	0.0288892	0.0759621	3.18216	0.930208	ATP6V1B2, SOX9, MEG3, KRAS
Hyperactive deep tendon reflexes	HP:0006801	2	95	14	4459	0.0289484	0.0760336	6.70526	0.90645	GJA1, MECP2
Increased level of ribose in urine	HP:0410072	1	95	2	4459	0.0295644	0.0763026	23.4684	0.696637	TKT
Cutaneous anergy	HP:0002965	1	95	2	4459	0.0295644	0.0763026	23.4684	0.696637	RFXAP
Chronic hepatitis due to cryptosporidium infection	HP:0200124	1	95	2	4459	0.0295644	0.0763026	23.4684	0.696637	RFXAP
Dystonia	HP:0001332	4	95	68	4459	0.0295453	0.0763026	2.76099	0.808434	FTL, ADAR, MECP2, FGFR1
Decreased circulating free fatty acid level	HP:0040299	1	95	2	4459	0.0295644	0.0763026	23.4684	0.696637	UCP2
Breast hypoplasia	HP:0003187	2	95	13	4459	0.0294431	0.0763026	7.22105	0.988443	MAF, FGFR1
Heinz bodies	HP:0020082	1	95	2	4459	0.0295644	0.0763026	23.4684	0.696637	G6PD
Burkitt lymphoma	HP:0030080	2	95	6	4459	0.0293311	0.0763026	15.6456	2.25355	FAS, MYC
Ocular anterior segment dysgenesis	HP:0007700	1	95	2	4459	0.0295644	0.0763026	23.4684	0.696637	PITX3
Decreased circulating progesterone	HP:0008233	1	95	2	4459	0.0295644	0.0763026	23.4684	0.696637	FOXL2
Excessive insulin response to glucagon test	HP:0031084	1	95	2	4459	0.0295644	0.0763026	23.4684	0.696637	UCP2
Elevated circulating ribitol concentration	HP:0025550	1	95	2	4459	0.0295644	0.0763026	23.4684	0.696637	TKT
Acute otitis media	HP:0000371	1	95	2	4459	0.0295644	0.0763026	23.4684	0.696637	RFXAP
Thromboembolic stroke	HP:0001727	1	95	2	4459	0.0295644	0.0763026	23.4684	0.696637	KCNQ1
Neurodevelopmental abnormality	HP:0012759	1	95	2	4459	0.0295644	0.0763026	23.4684	0.696637	UCP2
Abnormal CD4:CD8 ratio	HP:0031394	1	95	2	4459	0.0295644	0.0763026	23.4684	0.696637	RFXAP
Arterial thrombosis	HP:0004420	3	95	14	4459	0.0297846	0.0767875	10.0579	2.40035	AKT1, MPL, FAS
Colitis	HP:0002583	2	95	12	4459	0.0299596	0.077155	7.82281	1.08511	FAS, RFXAP
Sandal gap	HP:0001852	3	95	22	4459	0.0301831	0.0776463	6.40048	1.48897	RHOA, IGF1R, PIK3CA
Febrile seizure (within the age range of 3 months to 6 years)	HP:0002373	2	95	16	4459	0.030231	0.0776855	5.86711	0.80796	MAF, HCN2
Sprengel anomaly	HP:0000912	2	95	15	4459	0.0303853	0.0779977	6.25825	0.866365	PAX3, PTCH1
Pulmonary embolism	HP:0002204	3	95	16	4459	0.0307683	0.0784573	8.80066	2.10526	AKT1, MPL, FAS
Uveitis	HP:0000554	2	95	17	4459	0.0306337	0.0784573	5.52198	0.764302	TKT, FAS
Varicose veins	HP:0002619	2	95	12	4459	0.0309102	0.0784573	7.82281	1.10387	NOTCH3, PIK3CA
Impaired T cell function	HP:0005435	1	95	2	4459	0.0311356	0.0784573	23.4684	0.734256	PNP
Functional motor deficit	HP:0004302	2	95	14	4459	0.0312038	0.0784573	6.70526	0.944536	MECP2, PIK3CA
Hyperechogenic kidneys	HP:0004719	1	95	2	4459	0.0312851	0.0784573	23.4684	0.73784	MYOCD
Hypoplasia of the premaxilla	HP:0010650	1	95	2	4459	0.0312851	0.0784573	23.4684	0.73784	PTCH1
Short mandibular rami	HP:0003778	1	95	2	4459	0.0312851	0.0784573	23.4684	0.73784	KCNJ2
Expressive language delay	HP:0002474	2	95	14	4459	0.0308363	0.0784573	6.70526	0.938407	PTCH1, FOXP1
Renal hypoplasia	HP:0000089	3	95	30	4459	0.0312905	0.0784573	4.69368	1.09139	KCNJ2, RARB, GLI3
Prominent nose	HP:0000448	2	95	17	4459	0.0312192	0.0784573	5.52198	0.772293	SOX6, ASPH
Abnormality of B cell physiology	HP:0005372	1	95	2	4459	0.0311356	0.0784573	23.4684	0.734256	PNP
Midline defect of the nose	HP:0004122	1	95	2	4459	0.0312851	0.0784573	23.4684	0.73784	PTCH1
Horizontal pendular nystagmus	HP:0007811	1	95	2	4459	0.0312851	0.0784573	23.4684	0.73784	ADAR
Muscle weakness	HP:0001324	5	95	76	4459	0.030934	0.0784573	3.08795	1.09495	COL1A1, CCN2, GJA1, FGFR1, KRAS
Absent fifth fingernail	HP:0200104	1	95	2	4459	0.0312851	0.0784573	23.4684	0.73784	ATP6V1B2
Sleep disturbance	HP:0002360	4	95	67	4459	0.0307882	0.0784573	2.8022	0.831975	HDAC4, MECP2, FGFR1, MED13
Infectious encephalitis	HP:0002383	2	95	13	4459	0.0309535	0.0784573	7.22105	1.01595	FAS, RFXAP
Episodic flaccid weakness	HP:0003752	1	95	2	4459	0.0312851	0.0784573	23.4684	0.73784	KCNJ2
Basal ganglia cysts	HP:0006799	1	95	2	4459	0.0312851	0.0784573	23.4684	0.73784	ADAR
Generalized dystonia	HP:0007325	1	95	2	4459	0.0312851	0.0784573	23.4684	0.73784	TH
J-shaped sella turcica	HP:0002680	1	95	2	4459	0.0311356	0.0784573	23.4684	0.734256	MAF
Infantile axial hypotonia	HP:0009062	2	95	17	4459	0.0313294	0.078472	5.52198	0.77379	PTCH1, FGFR1
Osteolysis involving bones of the upper limbs	HP:0045039	1	95	1	4459	0.0314123	0.0785142	46.9368	1.48211	MMP14
Osteolysis involving bones of the feet	HP:0009134	1	95	1	4459	0.0314123	0.0785142	46.9368	1.48211	MMP14
Sepsis	HP:0100806	3	95	30	4459	0.0314687	0.0785726	4.69368	1.09387	CXCR4, GDNF, ERBB2
Postaxial polydactyly	HP:0100259	2	95	11	4459	0.0317724	0.0792475	8.53397	1.22796	GLI1, PIK3R2
Generalized hyperpigmentation	HP:0007440	3	95	16	4459	0.0318855	0.0794463	8.80066	2.13549	ATP6V1B2, AKT1, KRAS
Abnormal brainstem morphology	HP:0002363	2	95	16	4459	0.0323024	0.0804009	5.86711	0.837939	PTCH1, FGFR1
Fetal megacystis	HP:0010956	1	95	2	4459	0.0328537	0.080596	23.4684	0.775464	MYOCD
Chronic CSF lymphocytosis	HP:0009704	1	95	2	4459	0.0328537	0.080596	23.4684	0.775464	ADAR
Multifocal cerebral white matter abnormalities	HP:0007052	1	95	2	4459	0.0328537	0.080596	23.4684	0.775464	ADAR
Increased CSF interferon alpha	HP:0009709	1	95	2	4459	0.0328537	0.080596	23.4684	0.775464	ADAR
Recurrent urinary tract infections	HP:0000010	3	95	40	4459	0.0327569	0.080596	3.52026	0.824507	PNP, RFXAP, MSN
Recurrent candida infections	HP:0005401	1	95	2	4459	0.0331607	0.080596	23.4684	0.782836	RFXAP
Multiple glomerular cysts	HP:0100611	1	95	2	4459	0.0328537	0.080596	23.4684	0.775464	MYOCD
Prolonged neonatal jaundice	HP:0006579	2	95	17	4459	0.0325805	0.080596	5.52198	0.790647	G6PD, ADAR
Reduced visual acuity	HP:0007663	3	95	33	4459	0.0326431	0.080596	4.26699	1.0052	RHOA, ZEB1, CDC42
Chilblains	HP:0009710	1	95	2	4459	0.0328537	0.080596	23.4684	0.775464	ADAR
Increased circulating IgA level	HP:0003261	2	95	8	4459	0.0330659	0.080596	11.7342	1.76066	CCND1, FAS
Bifid epiglottis	HP:0010564	1	95	2	4459	0.0331607	0.080596	23.4684	0.782836	GLI3
Enchondroma	HP:0030038	1	95	2	4459	0.0328537	0.080596	23.4684	0.775464	ADAR
Hydrometrocolpos	HP:0030010	1	95	2	4459	0.0331607	0.080596	23.4684	0.782836	GLI3
Alobar holoprosencephaly	HP:0006988	1	95	2	4459	0.0328537	0.080596	23.4684	0.775464	PTCH1
Moyamoya phenomenon	HP:0011834	1	95	2	4459	0.0328537	0.080596	23.4684	0.775464	ADAR
Upgaze palsy	HP:0025331	1	95	2	4459	0.0331607	0.080596	23.4684	0.782836	FTL
Arteriovenous malformation	HP:0100026	3	95	18	4459	0.0330367	0.080596	7.82281	1.90963	AKT1, RBPJ, PIK3CA
Small, conical teeth	HP:0200141	1	95	2	4459	0.0331607	0.080596	23.4684	0.782836	ATP6V1B2
Aplasia/hypoplasia of the uterus	HP:0008684	1	95	2	4459	0.0331607	0.080596	23.4684	0.782836	GLI3
Proximal tibial and fibular fusion	HP:0005892	1	95	2	4459	0.0331607	0.080596	23.4684	0.782836	GLI3
Horizontal eyebrow	HP:0011228	2	95	12	4459	0.0329257	0.080596	7.82281	1.14292	EGFR, PRDM16
Radial head subluxation	HP:0003048	1	95	2	4459	0.0331607	0.080596	23.4684	0.782836	GLI3
Anteriorly placed anus	HP:0001545	2	95	18	4459	0.0336181	0.0815439	5.2152	0.758252	PTCH1, GLI3
Cutis marmorata	HP:0000965	4	95	31	4459	0.0336536	0.0815439	6.05637	1.9186	RBPJ, ADAR, PIK3CA, SMAD2
Acute leukemia	HP:0002488	2	95	8	4459	0.0336449	0.0815439	11.7342	1.7776	GLI1, MPL
Abnormal bone ossification	HP:0011849	1	95	1	4459	0.0343628	0.0815889	46.9368	1.62381	FGFR1
Abnormal cortical bone morphology	HP:0003103	2	95	8	4459	0.0338966	0.0815889	11.7342	1.78493	GJA1, CDK6
Linear hyperpigmentation	HP:0007546	1	95	1	4459	0.0343628	0.0815889	46.9368	1.62381	FGFR1
X-linked recessive inheritance	HP:0001419	3	95	42	4459	0.0346046	0.0815889	3.35263	0.801392	G6PD, MECP2, MSN
Skin ulcer	HP:0200042	3	95	30	4459	0.0346333	0.0815889	4.69368	1.13676	COL1A1, NOTCH3, CCN2
Lobar holoprosencephaly	HP:0006870	1	95	1	4459	0.0343628	0.0815889	46.9368	1.62381	FGFR1
Cardiac fibroma	HP:0010617	1	95	2	4459	0.0345689	0.0815889	23.4684	0.816679	PTCH1
Multiple central nervous system lipomas	HP:0100251	1	95	1	4459	0.0343628	0.0815889	46.9368	1.62381	FGFR1
Lower limb spasticity	HP:0002061	2	95	17	4459	0.0337691	0.0815889	5.52198	0.806427	HSPD1, MECP2
Poor fine motor coordination	HP:0007010	2	95	10	4459	0.0343516	0.0815889	9.38737	1.41762	CXCR4, MEG3
Absent nasal septal cartilage	HP:0005273	1	95	2	4459	0.0345689	0.0815889	23.4684	0.816679	PTCH1
Glioblastoma multiforme	HP:0012174	3	95	15	4459	0.0338075	0.0815889	9.38737	2.34354	ERBB2, PIK3CA, KRAS
Megakaryocytopenia	HP:0005548	1	95	1	4459	0.0343628	0.0815889	46.9368	1.62381	MPL
Undetectable light- and dark-adapted electroretinogram	HP:0007688	1	95	2	4459	0.0345689	0.0815889	23.4684	0.816679	ADAR
Odontogenic keratocysts of the jaw	HP:0010603	1	95	2	4459	0.0345689	0.0815889	23.4684	0.816679	PTCH1
Abnormal venous morphology	HP:0002624	1	95	1	4459	0.0343628	0.0815889	46.9368	1.62381	PIK3CA
Bridged sella turcica	HP:0005449	1	95	2	4459	0.0345689	0.0815889	23.4684	0.816679	PTCH1
2-4 toe syndactyly	HP:0010714	1	95	1	4459	0.0343628	0.0815889	46.9368	1.62381	PIK3CA
Hamartomatous stomach polyps	HP:0004795	1	95	2	4459	0.0345689	0.0815889	23.4684	0.816679	PTCH1
Lumbar hemivertebrae	HP:0008439	1	95	1	4459	0.0343628	0.0815889	46.9368	1.62381	FGFR1
Neuroblastoma	HP:0003006	3	95	26	4459	0.0337436	0.0815889	5.41579	1.3063	PIK3CA, PRDM16, KRAS
Mitral valve prolapse	HP:0001634	4	95	40	4459	0.0342827	0.0815889	4.69368	1.47544	COL1A1, HCN4, MMP14, KRAS
Irregular ossification of hand bones	HP:0004280	1	95	2	4459	0.0345689	0.0815889	23.4684	0.816679	PTCH1
Agyria	HP:0031882	1	95	2	4459	0.0345689	0.0815889	23.4684	0.816679	KIF2A
Ovarian fibroma	HP:0010618	1	95	2	4459	0.0345689	0.0815889	23.4684	0.816679	PTCH1
Ovarian serous cystadenoma	HP:0012887	1	95	1	4459	0.0343628	0.0815889	46.9368	1.62381	PIK3CA
Hyperparakeratosis	HP:0040009	1	95	1	4459	0.0343628	0.0815889	46.9368	1.62381	PIK3CA
Calcification of falx cerebri	HP:0005462	1	95	2	4459	0.0345689	0.0815889	23.4684	0.816679	PTCH1
Anophthalmia	HP:0000528	2	95	15	4459	0.0348201	0.0819478	6.25825	0.933893	RARB, FGFR1
Delayed ability to walk	HP:0031936	3	95	40	4459	0.0351667	0.0824295	3.52026	0.848388	FOXP1, MECP2, CDK13
Poliosis	HP:0002290	1	95	2	4459	0.0351981	0.0824295	23.4684	0.831816	FAS
Decreased serum iron	HP:0040303	1	95	2	4459	0.0351981	0.0824295	23.4684	0.831816	FOXP1
Sparse axillary hair	HP:0002215	2	95	15	4459	0.0351576	0.0824295	6.25825	0.93889	SOX9, GATA4
Small cerebral cortex	HP:0002472	1	95	2	4459	0.0351981	0.0824295	23.4684	0.831816	CDK13
X-linked dominant inheritance	HP:0001423	2	95	18	4459	0.0353259	0.0826472	5.2152	0.779304	G6PD, MECP2
Talipes	HP:0001883	3	95	27	4459	0.0353705	0.0826703	5.2152	1.27976	RBPJ, FGFR1, GLI3
Erythema	HP:0010783	3	95	27	4459	0.0354768	0.0828372	5.2152	1.28131	COL1A1, GJA1, EGFR
Brain imaging abnormality	HP:0410263	2	95	15	4459	0.0357749	0.0834513	6.25825	0.94798	FOXP1, CDC42
Stomach cancer	HP:0012126	3	95	19	4459	0.0359366	0.0837464	7.41108	1.86501	ERBB2, PIK3CA, KRAS
Aplasia/Hypoplasia of the iris	HP:0008053	2	95	15	4459	0.0362623	0.0844227	6.25825	0.955115	FOXC1, BDNF
Abnormal basal ganglia MRI signal intensity	HP:0012751	1	95	2	4459	0.0364386	0.0847501	23.4684	0.861688	GLI3
Depressed nasal tip	HP:0000437	2	95	12	4459	0.0365469	0.0849188	7.82281	1.2108	PTCH1, FGFR1
Small for gestational age	HP:0001518	4	95	57	4459	0.0367854	0.0853895	3.29381	1.04308	IGF1, COL1A1, MECP2, MEG3
Increased circulating IgG level	HP:0003237	2	95	7	4459	0.0368278	0.0854045	13.4105	2.15855	CCND1, FAS
Peripheral arterial stenosis	HP:0004950	3	95	20	4459	0.0370897	0.0859281	7.04053	1.78894	MPL, LDLRAP1, SMAD2
Bilateral conductive hearing impairment	HP:0008513	1	95	2	4459	0.0374035	0.0862138	23.4684	0.884951	EDN1
Gait apraxia	HP:0010521	1	95	1	4459	0.0374913	0.0862138	46.9368	1.77454	MECP2
Increased serum leptin	HP:0031793	1	95	1	4459	0.0374913	0.0862138	46.9368	1.77454	MECP2
Lack of spontaneous play	HP:0000721	1	95	1	4459	0.0374913	0.0862138	46.9368	1.77454	MECP2
High-pitched cry	HP:0025430	1	95	1	4459	0.0374913	0.0862138	46.9368	1.77454	MECP2
Focal EEG discharges with secondary generalization	HP:0011188	1	95	1	4459	0.0374913	0.0862138	46.9368	1.77454	MECP2
Angioid streaks of the fundus	HP:0001102	2	95	3	4459	0.03751	0.0862138	31.2912	5.78517	AKT1, PIK3CA
Stooped posture	HP:0025403	1	95	1	4459	0.0374913	0.0862138	46.9368	1.77454	MECP2
Abnormality of the gastrointestinal tract	HP:0011024	2	95	6	4459	0.0375394	0.0862138	15.6456	2.58221	CCND1, RB1
Nephrocalcinosis	HP:0000121	2	95	17	4459	0.0378332	0.0868046	5.52198	0.858814	ATP6V1B2, KCNQ1
Decreased fertility	HP:0000144	2	95	16	4459	0.0378965	0.086866	5.86711	0.915341	SOX9, FGFR1
Absent fingernail	HP:0001817	2	95	10	4459	0.0380975	0.0871931	9.38737	1.50133	ATP6V1B2, RBPJ
Large earlobe	HP:0009748	2	95	11	4459	0.0381126	0.0871931	8.53397	1.35796	GJA1, PIK3CA
3-4 finger cutaneous syndactyly	HP:0011939	1	95	2	4459	0.0383049	0.0874648	23.4684	0.906705	GLI3
Radial club hand	HP:0004059	1	95	2	4459	0.0383049	0.0874648	23.4684	0.906705	GLI3
C1-C2 vertebral abnormality	HP:0008440	1	95	2	4459	0.0384697	0.0877567	23.4684	0.910683	FN1
Chronic lung disease	HP:0006528	2	95	16	4459	0.038666	0.0881198	5.86711	0.92563	PTCH1, FGFR1
Pseudobulbar paralysis	HP:0007024	1	95	2	4459	0.0389629	0.088373	23.4684	0.922597	NOTCH3
Bradyphrenia	HP:0031843	1	95	2	4459	0.0389629	0.088373	23.4684	0.922597	NOTCH3
Nonarteritic anterior ischemic optic neuropathy	HP:0007634	1	95	2	4459	0.0389629	0.088373	23.4684	0.922597	NOTCH3
Aplasia/Hypoplasia of the pancreas	HP:0100800	1	95	2	4459	0.0389629	0.088373	23.4684	0.922597	RARB
Lymph node hypoplasia	HP:0002732	1	95	2	4459	0.0389629	0.088373	23.4684	0.922597	PNP
Speech apraxia	HP:0011098	2	95	20	4459	0.0391426	0.0886958	4.69368	0.73996	FOXP1, MED13
Weak extraocular muscles	HP:0007715	2	95	10	4459	0.0396654	0.0886968	9.38737	1.53541	AKT1, PIK3CA
Hypothalamic hypothyroidism	HP:0008237	2	95	10	4459	0.0396654	0.0886968	9.38737	1.53541	AKT1, PIK3CA
Neoplasm of the posterior pituitary	HP:0011752	2	95	10	4459	0.0396654	0.0886968	9.38737	1.53541	AKT1, PIK3CA
Abnormal kinetic perimetry test	HP:0030591	2	95	10	4459	0.0396654	0.0886968	9.38737	1.53541	AKT1, PIK3CA
Intracranial meningioma	HP:0100009	2	95	10	4459	0.0396654	0.0886968	9.38737	1.53541	AKT1, PIK3CA
Hemifacial spasm	HP:0010828	2	95	10	4459	0.0396654	0.0886968	9.38737	1.53541	AKT1, PIK3CA
Abnormal central sensory function	HP:0011730	2	95	10	4459	0.0396654	0.0886968	9.38737	1.53541	AKT1, PIK3CA
Focal T2 hypointense thalamic lesion	HP:0012691	2	95	10	4459	0.0396654	0.0886968	9.38737	1.53541	AKT1, PIK3CA
Trigeminal neuralgia	HP:0100661	2	95	10	4459	0.0396654	0.0886968	9.38737	1.53541	AKT1, PIK3CA
Lymphedema	HP:0001004	4	95	33	4459	0.0393582	0.0886968	5.68931	1.89068	AKT1, CDC42, PIK3CA, KRAS
Visual acuity test abnormality	HP:0030532	2	95	10	4459	0.0396654	0.0886968	9.38737	1.53541	AKT1, PIK3CA
Ear pain	HP:0030766	2	95	10	4459	0.0396654	0.0886968	9.38737	1.53541	AKT1, PIK3CA
Chromosomal breakage induced by ionizing radiation	HP:0010997	2	95	10	4459	0.0396654	0.0886968	9.38737	1.53541	AKT1, PIK3CA
Spinal meningioma	HP:0100010	2	95	10	4459	0.0396654	0.0886968	9.38737	1.53541	AKT1, PIK3CA
Anencephaly	HP:0002323	1	95	2	4459	0.0397817	0.0887065	23.4684	0.942388	CCL2
Asymmetry of spinal facet joints	HP:0008482	1	95	2	4459	0.0397817	0.0887065	23.4684	0.942388	CCL2
Metaphyseal spurs	HP:0005054	1	95	2	4459	0.0397817	0.0887065	23.4684	0.942388	MEG3
Polycystic ovaries	HP:0000147	3	95	23	4459	0.0398792	0.0888406	6.1222	1.58968	SOX9, MMP14, FOXL2
Neurological speech impairment	HP:0002167	4	95	49	4459	0.0400528	0.0890891	3.83158	1.25595	CXCR4, AKT1, MECP2, PIK3CA
Recurrent lower respiratory tract infections	HP:0002783	2	95	13	4459	0.0400657	0.0890891	7.22105	1.17191	PNP, RFXAP
Lacrimal duct atresia	HP:0000564	1	95	2	4459	0.0403324	0.0893411	23.4684	0.955708	PAX3
Platelet antibody positive	HP:0003454	1	95	2	4459	0.0403324	0.0893411	23.4684	0.955708	FAS
Skin dimple	HP:0010781	1	95	1	4459	0.040793	0.0893411	46.9368	1.93415	SOX9
Abnormal scrotal rugation	HP:0012856	1	95	1	4459	0.040793	0.0893411	46.9368	1.93415	SOX9
Poorly ossified cervical vertebrae	HP:0008477	1	95	1	4459	0.040793	0.0893411	46.9368	1.93415	SOX9
Hypoplastic cervical vertebrae	HP:0008434	1	95	1	4459	0.040793	0.0893411	46.9368	1.93415	SOX9
Abnormality of male internal genitalia	HP:0000022	1	95	1	4459	0.040793	0.0893411	46.9368	1.93415	SOX9
Status epilepticus	HP:0002133	3	95	45	4459	0.0408617	0.0893411	3.12912	0.798256	UCP2, MECP2, PIK3CA
Goiter	HP:0000853	3	95	18	4459	0.0408932	0.0893411	7.82281	2.08194	AKT1, PIK3CA, CDKN1A
Meckel diverticulum	HP:0002245	2	95	17	4459	0.0403842	0.0893411	5.52198	0.89059	MECP2, FGFR1
Resting tremor	HP:0002322	2	95	14	4459	0.0407751	0.0893411	6.70526	1.09539	FTL, MECP2
Brittle hair	HP:0002299	2	95	11	4459	0.0408308	0.0893411	8.53397	1.41109	GJA1, KRAS
Hypoplasia of olfactory tract	HP:0007036	1	95	1	4459	0.040793	0.0893411	46.9368	1.93415	SOX9
Anterior tibial bowing	HP:0006390	1	95	1	4459	0.040793	0.0893411	46.9368	1.93415	SOX9
Shortening of all phalanges of the toes	HP:0005035	1	95	1	4459	0.040793	0.0893411	46.9368	1.93415	SOX9
Lacunar stroke	HP:0032325	1	95	2	4459	0.0406682	0.0893411	23.4684	0.963834	NOTCH3
Increased laxity of ankles	HP:0006460	1	95	2	4459	0.0403324	0.0893411	23.4684	0.955708	GLI3
Increased proportion of HLA DR+ T cells	HP:0002853	1	95	2	4459	0.0403324	0.0893411	23.4684	0.955708	FAS
Inflammation of the large intestine	HP:0002037	1	95	1	4459	0.040793	0.0893411	46.9368	1.93415	ABCB1
Abnormal aortic arch morphology	HP:0012303	1	95	2	4459	0.0413376	0.0900636	23.4684	0.980041	MEG3
Pulmonary hypoplasia	HP:0002089	2	95	18	4459	0.0412999	0.0900636	5.2152	0.850034	RARB, MEG3
Long clavicles	HP:0000890	1	95	2	4459	0.0413376	0.0900636	23.4684	0.980041	MEG3
Cardiac diverticulum	HP:0100571	2	95	7	4459	0.0415325	0.0903226	13.4105	2.30803	PIK3CA, KRAS
Increased VLDL cholesterol concentration	HP:0003362	1	95	3	4459	0.0416844	0.0903226	15.6456	0.658813	LDLRAP1
Urinary tract neoplasm	HP:0010786	2	95	7	4459	0.0415325	0.0903226	13.4105	2.30803	PIK3CA, KRAS
Loss of voice	HP:0001686	1	95	3	4459	0.0416844	0.0903226	15.6456	0.658813	FTL
Second degree atrioventricular block	HP:0011706	1	95	3	4459	0.0416844	0.0903226	15.6456	0.658813	CALM3
Short lingual frenulum	HP:0000200	1	95	3	4459	0.0416844	0.0903226	15.6456	0.658813	ATP6V1B2
Heart murmur	HP:0030148	2	95	14	4459	0.0417544	0.0903917	6.70526	1.11001	LDLRAP1, GATA4
Encephalocele	HP:0002084	2	95	13	4459	0.0420927	0.0910412	7.22105	1.20466	RBPJ, FGFR1
Spinal canal stenosis	HP:0003416	2	95	13	4459	0.0421892	0.091167	7.22105	1.2062	AKT1, PRDM16
Perineal hypospadias	HP:0000051	1	95	2	4459	0.0423559	0.0914441	23.4684	1.00472	GATA4
Progressive pulmonary function impairment	HP:0006520	2	95	11	4459	0.0431627	0.0925047	8.53397	1.45562	AKT1, PIK3CA
Abnormality on pulmonary function testing	HP:0030878	2	95	11	4459	0.0431627	0.0925047	8.53397	1.45562	AKT1, PIK3CA
Lack of T cell function	HP:0005354	1	95	3	4459	0.0432363	0.0925047	15.6456	0.683897	RFXAP
Generalized hypertrichosis	HP:0004554	1	95	3	4459	0.0432363	0.0925047	15.6456	0.683897	ATP6V1B2
Fava bean-induced hemolytic anemia	HP:0004814	1	95	3	4459	0.0432363	0.0925047	15.6456	0.683897	G6PD
Unconjugated hyperbilirubinemia	HP:0008282	1	95	3	4459	0.0432363	0.0925047	15.6456	0.683897	G6PD
Laryngeal dystonia	HP:0012049	1	95	3	4459	0.0432363	0.0925047	15.6456	0.683897	FTL
Prominent nasal septum	HP:0005322	1	95	3	4459	0.0432363	0.0925047	15.6456	0.683897	ATP6V1B2
Large fleshy ears	HP:0002265	1	95	3	4459	0.0432363	0.0925047	15.6456	0.683897	ATP6V1B2
Metatarsus adductus	HP:0001840	2	95	13	4459	0.042921	0.0925047	7.22105	1.21787	MEG3, GLI3
Reduced circulating prolactin concentration	HP:0008202	2	95	11	4459	0.0435322	0.0928036	8.53397	1.46259	AKT1, PIK3CA
Decreased circulating luteinizing hormone level	HP:0030344	2	95	11	4459	0.0435322	0.0928036	8.53397	1.46259	AKT1, PIK3CA
Decreased circulating follicle stimulating hormone concentration	HP:0030341	2	95	11	4459	0.0435322	0.0928036	8.53397	1.46259	AKT1, PIK3CA
Increased sensitivity to ionizing radiation	HP:0011133	2	95	11	4459	0.0435322	0.0928036	8.53397	1.46259	AKT1, PIK3CA
Lymphopenia	HP:0001888	3	95	27	4459	0.0439079	0.0935206	5.2152	1.39756	CXCR4, PNP, MSN
Femoral bowing present at birth, straightening with time	HP:0005005	1	95	2	4459	0.0448934	0.0937962	23.4684	1.06633	COL1A1
Severe generalized osteoporosis	HP:0005897	1	95	2	4459	0.0448934	0.0937962	23.4684	1.06633	COL1A1
Abnormality of subcutaneous fat tissue	HP:0001001	1	95	2	4459	0.0448934	0.0937962	23.4684	1.06633	COL1A1
Narrow nose	HP:0000460	2	95	13	4459	0.0449449	0.0937962	7.22105	1.24976	TWIST1, GJA1
Small basal ganglia	HP:0012697	1	95	3	4459	0.0449334	0.0937962	15.6456	0.711373	ADAR
Conjunctival hamartoma	HP:0100780	2	95	4	4459	0.0446688	0.0937962	23.4684	4.50454	AKT1, PIK3CA
Macrodactyly	HP:0004099	2	95	4	4459	0.0446688	0.0937962	23.4684	4.50454	AKT1, PIK3CA
Periodic hypokalemic paresis	HP:0008153	1	95	3	4459	0.0449334	0.0937962	15.6456	0.711373	KCNJ2
Macular hyperpigmentation	HP:0011509	1	95	3	4459	0.0449334	0.0937962	15.6456	0.711373	ADAR
Abnormal penis morphology	HP:0000036	2	95	4	4459	0.0446688	0.0937962	23.4684	4.50454	AKT1, PIK3CA
Absent thumbnail	HP:0012554	1	95	3	4459	0.0449334	0.0937962	15.6456	0.711373	ATP6V1B2
Recurrent joint dislocation	HP:0031869	1	95	2	4459	0.0448934	0.0937962	23.4684	1.06633	COL1A1
Hypoplastic left heart	HP:0004383	2	95	13	4459	0.0441165	0.0937962	7.22105	1.23677	GJA1, GATA4
Otosclerosis	HP:0000362	1	95	2	4459	0.0448934	0.0937962	23.4684	1.06633	COL1A1
Humoral immunodeficiency	HP:0005363	1	95	3	4459	0.0447859	0.0937962	15.6456	0.708983	PNP
Craniofacial asymmetry	HP:0004484	1	95	3	4459	0.0447859	0.0937962	15.6456	0.708983	MAF
Absent ossification of calvaria	HP:0005623	1	95	2	4459	0.0448934	0.0937962	23.4684	1.06633	COL1A1
Progressive macrocephaly	HP:0004481	2	95	4	4459	0.0446688	0.0937962	23.4684	4.50454	AKT1, PIK3CA
Epicanthus inversus	HP:0000537	1	95	3	4459	0.0447859	0.0937962	15.6456	0.708983	FOXL2
Biconcave flattened vertebrae	HP:0003321	1	95	2	4459	0.0448934	0.0937962	23.4684	1.06633	COL1A1
Short nasal bridge	HP:0003194	1	95	2	4459	0.0445462	0.0937962	23.4684	1.05789	NOTCH3
Cogwheel rigidity	HP:0002396	1	95	3	4459	0.0449334	0.0937962	15.6456	0.711373	ADAR
Increased serum serotonin	HP:0003144	2	95	9	4459	0.0445946	0.0937962	10.4304	1.83339	MECP2, CDKN1A
High hypermetropia	HP:0008499	2	95	13	4459	0.0451474	0.0941363	7.22105	1.25292	GJA1, PRDM16
Thrombocytosis	HP:0001894	2	95	14	4459	0.0453573	0.094491	6.70526	1.16273	ATP6V1B2, MPL
Brain atrophy	HP:0012444	2	95	21	4459	0.0454878	0.0946799	4.47018	0.765384	NOTCH3, ADAR
Neoplasm of the pancreas	HP:0002894	4	95	28	4459	0.0456003	0.0948311	6.70526	2.36415	CCND1, NOTCH3, CDK4, KRAS
Severe global developmental delay	HP:0011344	3	95	49	4459	0.0460942	0.0957745	2.87368	0.768125	MECP2, MEG3, MED13
Extrapyramidal muscular rigidity	HP:0007076	1	95	3	4459	0.0464804	0.0963243	15.6456	0.736464	ADAR
Deep palmar crease	HP:0006191	2	95	10	4459	0.0464446	0.0963243	9.38737	1.6773	ATP6V1B2, KRAS
Basal ganglia gliosis	HP:0006999	1	95	3	4459	0.0464804	0.0963243	15.6456	0.736464	ADAR
Duodenal atresia	HP:0002247	2	95	19	4459	0.0465495	0.0963833	4.94072	0.859667	PTCH1, FGFR1
Cachexia	HP:0004326	3	95	26	4459	0.0466016	0.0964074	5.41579	1.48999	AKT1, MPL, MECP2
Absent tibia	HP:0009556	1	95	3	4459	0.0467832	0.0964472	15.6456	0.741379	GLI3
Recurrent subcortical infarcts	HP:0007236	1	95	2	4459	0.0467318	0.0964472	23.4684	1.11107	NOTCH3
Postaxial foot polydactyly	HP:0001830	1	95	3	4459	0.0467832	0.0964472	15.6456	0.741379	GLI3
Anarthria	HP:0002425	1	95	3	4459	0.0467832	0.0964472	15.6456	0.741379	FTL
Clinodactyly of the 3rd finger	HP:0040024	1	95	2	4459	0.0469081	0.0966208	23.4684	1.11536	MEG3
Palmoplantar erythema	HP:0025493	1	95	1	4459	0.0478859	0.0967076	46.9368	2.27892	GJA1
Patchy sclerosis of finger phalanx	HP:0009772	1	95	1	4459	0.0478859	0.0967076	46.9368	2.27892	GJA1
Bilateral single transverse palmar creases	HP:0007598	2	95	16	4459	0.0472677	0.0967076	5.86711	1.03583	TWIST1, HDAC4
Parotitis	HP:0011850	1	95	1	4459	0.0478859	0.0967076	46.9368	2.27892	CXCR4
4-5 finger syndactyly	HP:0010705	1	95	1	4459	0.0478859	0.0967076	46.9368	2.27892	GJA1
Thin anteverted nares	HP:0004495	1	95	1	4459	0.0478859	0.0967076	46.9368	2.27892	GJA1
Hypoplastic aortic arch	HP:0012304	1	95	1	4459	0.0478859	0.0967076	46.9368	2.27892	GJA1
Spinal cord compression	HP:0002176	2	95	5	4459	0.047066	0.0967076	18.7747	3.59092	CCND1, AKT1
Fifth finger distal phalanx clinodactyly	HP:0005769	1	95	1	4459	0.0478859	0.0967076	46.9368	2.27892	GJA1
Aplasia/Hypoplasia of the radius	HP:0006501	2	95	15	4459	0.0475448	0.0967076	6.25825	1.11127	MMP9, FGFR1
Patchy palmoplantar hyperkeratosis	HP:0005588	1	95	1	4459	0.0478859	0.0967076	46.9368	2.27892	GJA1
Absent middle phalanx of 5th finger	HP:0009162	1	95	1	4459	0.0478859	0.0967076	46.9368	2.27892	GJA1
Inlet ventricular septal defect	HP:0011622	1	95	1	4459	0.0478859	0.0967076	46.9368	2.27892	GJA1
Agitation	HP:0000713	3	95	38	4459	0.0475812	0.0967076	3.70554	1.01232	UCP2, IGF1R, MECP2
Pharyngitis	HP:0025439	1	95	1	4459	0.0478859	0.0967076	46.9368	2.27892	CXCR4
Midsystolic murmur	HP:0031665	1	95	1	4459	0.0478859	0.0967076	46.9368	2.27892	GJA1
Vertebral hyperostosis	HP:0008442	1	95	1	4459	0.0478859	0.0967076	46.9368	2.27892	GJA1
Bilateral ptosis	HP:0001488	2	95	14	4459	0.0476766	0.0967076	6.70526	1.19584	ATP6V1B2, MAF
Oligogenic inheritance	HP:0010983	1	95	1	4459	0.0478859	0.0967076	46.9368	2.27892	GJA1
Persistent pupillary membrane	HP:0009917	1	95	1	4459	0.0478859	0.0967076	46.9368	2.27892	GJA1
Cutaneous melanoma	HP:0012056	2	95	12	4459	0.0473691	0.0967076	7.82281	1.39974	CXCR4, CDK4
Abnormality of the small intestine	HP:0002244	1	95	1	4459	0.0478859	0.0967076	46.9368	2.27892	CXCR4
Abnormality of neutrophil morphology	HP:0011992	1	95	1	4459	0.0478859	0.0967076	46.9368	2.27892	CXCR4
Degeneration of the striatum	HP:0040140	1	95	3	4459	0.0480251	0.0967422	15.6456	0.761558	ADAR
Abnormal lacrimal duct morphology	HP:0011481	1	95	3	4459	0.0480251	0.0967422	15.6456	0.761558	FOXL2
Seborrheic keratosis	HP:0031287	1	95	2	4459	0.0479785	0.0967422	23.4684	1.14146	PIK3CA
Generalized myoclonic-atonic seizure	HP:0011170	1	95	3	4459	0.0487927	0.0967523	15.6456	0.774043	MED13
Childhood onset	HP:0011463	3	95	33	4459	0.0486348	0.0967523	4.26699	1.18264	COL1A1, PLCE1, MECP2
Periorbital fullness	HP:0000629	2	95	19	4459	0.0488442	0.0967523	4.94072	0.883321	MECP2, MED13
Pancytopenia	HP:0001876	3	95	28	4459	0.0484078	0.0967523	5.02895	1.40075	MPL, RFXAP, KRAS
Enlarged thorax	HP:0100625	2	95	11	4459	0.0480992	0.0967523	8.53397	1.54702	KRAS, GATA4
Abnormality of the mediastinum	HP:0045026	2	95	12	4459	0.0484964	0.0967523	7.82281	1.41845	AKT1, PIK3CA
Thoracic scoliosis	HP:0002943	1	95	3	4459	0.0487927	0.0967523	15.6456	0.774043	PIK3R2
Facial grimacing	HP:0000273	1	95	3	4459	0.0483275	0.0967523	15.6456	0.766474	GLI3
Abnormal eye physiology	HP:0012373	1	95	3	4459	0.0487927	0.0967523	15.6456	0.774043	LDLRAP1
Plantar pits	HP:0010612	1	95	3	4459	0.0481721	0.0967523	15.6456	0.763948	PTCH1
Prominent fingertip pads	HP:0001212	2	95	18	4459	0.0488168	0.0967523	5.2152	0.933757	FOXP1, MED13
Myocardial steatosis	HP:0006693	1	95	3	4459	0.0487927	0.0967523	15.6456	0.774043	LDLRAP1
Thyroid hypoplasia	HP:0005990	1	95	3	4459	0.0483275	0.0967523	15.6456	0.766474	GLI3
Cerebral artery atherosclerosis	HP:0007201	1	95	3	4459	0.0487927	0.0967523	15.6456	0.774043	LDLRAP1
Sirenomelia	HP:0010497	2	95	5	4459	0.0485457	0.0967523	18.7747	3.65423	ATP6V1B2, AKT1
Preauricular pit	HP:0004467	2	95	19	4459	0.0485349	0.0967523	4.94072	0.880157	KCNJ2, GATA4
Abnormal nervous system physiology	HP:0012638	1	95	3	4459	0.0487927	0.0967523	15.6456	0.774043	LDLRAP1
Hallux valgus	HP:0001822	3	95	23	4459	0.0485778	0.0967523	6.1222	1.72405	ATP6V1B2, TWIST1, AKT1
Orbital cyst	HP:0001144	1	95	3	4459	0.0481721	0.0967523	15.6456	0.763948	PTCH1
Hypertonia	HP:0001276	4	95	51	4459	0.0483692	0.0967523	3.68132	1.28329	PITX3, RBPJ, PIK3CA, KRAS
Prominent calcaneus	HP:0012428	1	95	2	4459	0.0490887	0.0971556	23.4684	1.16855	MEG3
Bicoronal synostosis	HP:0011318	1	95	2	4459	0.049522	0.0973646	23.4684	1.17914	FGFR1
Heterochromia iridis	HP:0001100	2	95	8	4459	0.0493869	0.0973646	11.7342	2.20258	PAX3, SNAI2
Calcaneonavicular fusion	HP:0008122	1	95	2	4459	0.049522	0.0973646	23.4684	1.17914	FGFR1
Hypoplasia of the frontal bone	HP:0005466	1	95	2	4459	0.049522	0.0973646	23.4684	1.17914	FGFR1
Cartilaginous trachea	HP:0005347	1	95	2	4459	0.049522	0.0973646	23.4684	1.17914	FGFR1
Hypernatremia	HP:0003228	1	95	2	4459	0.049522	0.0973646	23.4684	1.17914	FGFR1
Short ribs	HP:0000773	2	95	12	4459	0.0494821	0.0973646	7.82281	1.43467	PTCH1, MEG3
Transient global amnesia	HP:0010534	2	95	12	4459	0.0494335	0.0973646	7.82281	1.43387	AKT1, PIK3CA
Cerebellar hypoplasia	HP:0001321	3	95	40	4459	0.0497394	0.0977111	3.52026	0.977779	TWIST1, CDC42, GLI3
Paroxysmal bursts of laughter	HP:0000749	1	95	3	4459	0.0498694	0.0978031	15.6456	0.791573	GLI3
Round face	HP:0000311	3	95	24	4459	0.0498416	0.0978031	5.86711	1.66629	AKT1, HDAC4, CACNA1C
Renal hypoplasia/aplasia	HP:0008678	2	95	18	4459	0.0499096	0.0978031	5.2152	0.945521	GLI1, PIK3CA
Distal shortening of limbs	HP:0006402	1	95	3	4459	0.0500162	0.0979312	15.6456	0.793963	GLI3
Vascular ring	HP:0010775	1	95	3	4459	0.050334	0.09819	15.6456	0.799142	PIK3R2
EMG: myopathic abnormalities	HP:0003458	2	95	23	4459	0.050293	0.09819	4.08146	0.737624	PTCH1, FGFR1
Short attention span	HP:0000736	3	95	37	4459	0.0503549	0.09819	3.80569	1.06548	PTCH1, IGF1, CDKN1A
Hypoplasia of the odontoid process	HP:0003311	1	95	3	4459	0.050334	0.09819	15.6456	0.799142	FN1
Radial deviation of thumb terminal phalanx	HP:0005895	1	95	3	4459	0.050334	0.09819	15.6456	0.799142	GLI1
Cleft helix	HP:0009902	1	95	3	4459	0.0509679	0.0985219	15.6456	0.809477	EDN1
Delayed ability to roll over	HP:0032989	1	95	2	4459	0.0510639	0.0985219	23.4684	1.21684	MECP2
Mandibular condyle hypoplasia	HP:0007628	1	95	3	4459	0.0509679	0.0985219	15.6456	0.809477	EDN1
Limb apraxia	HP:0030217	1	95	2	4459	0.0510639	0.0985219	23.4684	1.21684	MECP2
Question mark ear	HP:0030022	1	95	3	4459	0.0509679	0.0985219	15.6456	0.809477	EDN1
Abnormal fear/anxiety-related behavior	HP:0100852	1	95	2	4459	0.0510639	0.0985219	23.4684	1.21684	MECP2
Difficulty in tongue movements	HP:0000183	1	95	3	4459	0.0509679	0.0985219	15.6456	0.809477	EDN1
Abnormality of the crus of the helix	HP:0009895	1	95	3	4459	0.0509679	0.0985219	15.6456	0.809477	EDN1
Aplasia/Hypoplasia of the external ear	HP:0008772	1	95	3	4459	0.0509679	0.0985219	15.6456	0.809477	EDN1
Snoring	HP:0025267	1	95	3	4459	0.0509679	0.0985219	15.6456	0.809477	EDN1
Hamartoma of tongue	HP:0011802	1	95	3	4459	0.0509679	0.0985219	15.6456	0.809477	EDN1
Mandibular condyle aplasia	HP:0007627	1	95	3	4459	0.0509679	0.0985219	15.6456	0.809477	EDN1
Persistent head lag	HP:0032988	1	95	2	4459	0.0510639	0.0985219	23.4684	1.21684	MECP2
Retinal calcification	HP:0007862	1	95	1	4459	0.0516559	0.0992612	46.9368	2.46323	RB1
Pinealoma	HP:0010799	1	95	1	4459	0.0516559	0.0992612	46.9368	2.46323	RB1
Leukocoria	HP:0000555	1	95	1	4459	0.0516559	0.0992612	46.9368	2.46323	RB1
Vitritis	HP:0011531	1	95	1	4459	0.0516559	0.0992612	46.9368	2.46323	RB1
Talipes equinovarus	HP:0001762	4	95	64	4459	0.0516269	0.0992612	2.93355	1.03592	COL1A1, TH, SOX9, GLI3
Neoplasm of the lung	HP:0100526	3	95	20	4459	0.0517613	0.0993833	7.04053	2.05171	NOTCH3, AKT1, RB1
Lacrimal gland hypoplasia	HP:0007732	1	95	3	4459	0.0518729	0.099437	15.6456	0.824245	FOXL2
Lacrimal gland aplasia	HP:0007656	1	95	3	4459	0.0518729	0.099437	15.6456	0.824245	FOXL2
Torsion dystonia	HP:0001304	1	95	3	4459	0.0520194	0.0995572	15.6456	0.826636	ADAR
Microscopic hematuria	HP:0002907	1	95	3	4459	0.0520194	0.0995572	15.6456	0.826636	FN1
Ulnar deviation of the hand or of fingers of the hand	HP:0001193	1	95	2	4459	0.0521585	0.0997431	23.4684	1.24364	PAX3
Melanoma	HP:0002861	4	95	34	4459	0.0522184	0.0997775	5.52198	2.01483	CDK4, AKT1, PIK3CA, KRAS
Epispadias	HP:0000039	2	95	10	4459	0.0524984	0.100166	9.38737	1.79765	GLI1, KRAS
Abnormal external genitalia	HP:0000811	1	95	3	4459	0.0525059	0.100166	15.6456	0.834581	ATP6V1B2
2-3 toe cutaneous syndactyly	HP:0005709	1	95	2	4459	0.0526029	0.10019	23.4684	1.25453	MECP2
Hostility	HP:0031473	1	95	2	4459	0.0526029	0.10019	23.4684	1.25453	MECP2
Specific learning disability	HP:0001328	4	95	60	4459	0.0528903	0.100657	3.12912	1.11699	PTCH1, SPRED1, KCNJ2, FGFR1
Large placenta	HP:0006267	1	95	3	4459	0.0533134	0.101381	15.6456	0.847779	MEG3
Portal vein thrombosis	HP:0030242	2	95	8	4459	0.0537014	0.102037	11.7342	2.30977	MET, MPL
Systolic heart murmur	HP:0031664	1	95	3	4459	0.0538565	0.102087	15.6456	0.856662	GATA4
Left-to-right shunt	HP:0012382	1	95	3	4459	0.0538565	0.102087	15.6456	0.856662	GATA4
ST segment depression	HP:0012250	1	95	3	4459	0.0538565	0.102087	15.6456	0.856662	GATA4
Myofibromatosis	HP:0020135	1	95	2	4459	0.0543281	0.102572	23.4684	1.29686	NOTCH3
True hermaphroditism	HP:0010459	1	95	2	4459	0.0543203	0.102572	23.4684	1.29667	SOX9
Impaired use of nonverbal behaviors	HP:0000758	1	95	2	4459	0.0542858	0.102572	23.4684	1.29582	MECP2
Abnormality of neutrophils	HP:0001874	2	95	21	4459	0.0543005	0.102572	4.47018	0.846041	PRDM16, HAND2
Pulverulent cataract	HP:0010693	1	95	2	4459	0.0543203	0.102572	23.4684	1.29667	FTL
Calvarial hyperostosis	HP:0004490	2	95	6	4459	0.0544005	0.102627	15.6456	3.18129	COL1A1, AKT1
Agnosia	HP:0010524	2	95	10	4459	0.0545501	0.102828	9.38737	1.83728	PIK3CA, KRAS
Fibrosarcoma	HP:0100244	1	95	3	4459	0.0548479	0.103144	15.6456	0.872889	COL1A1
Hepatosplenomegaly	HP:0001433	4	95	47	4459	0.05483	0.103144	3.99462	1.45855	MPL, ADAR, MEG3, KRAS
Lissencephaly	HP:0001339	1	95	3	4459	0.0548479	0.103144	15.6456	0.872889	MEG3
Neoplasm of the anterior pituitary	HP:0011750	2	95	12	4459	0.0551102	0.103473	7.82281	1.52517	AKT1, PIK3CA
Enlarged pituitary gland	HP:0012505	2	95	12	4459	0.0551102	0.103473	7.82281	1.52517	AKT1, PIK3CA
Coronary sinus enlargement	HP:0031298	1	95	3	4459	0.0553902	0.103671	15.6456	0.881773	GATA4
Partial atrioventricular canal defect	HP:0011577	1	95	3	4459	0.0553902	0.103671	15.6456	0.881773	GATA4
Heterotaxy	HP:0030853	1	95	3	4459	0.0553902	0.103671	15.6456	0.881773	GATA4
Smooth muscle antibody positivity	HP:0003262	1	95	3	4459	0.0553902	0.103671	15.6456	0.881773	FAS
Hemifacial hypoplasia	HP:0011332	1	95	1	4459	0.0555569	0.103878	46.9368	2.65472	RHOA
Inability to walk	HP:0002540	3	95	48	4459	0.0555905	0.103878	2.93355	0.848356	PTCH1, MECP2, FGFR1
Clitoral hypertrophy	HP:0008665	2	95	18	4459	0.0556319	0.103878	5.2152	1.00567	SOX9, GATA4
Generalized hyperkeratosis	HP:0005595	2	95	6	4459	0.0556789	0.103881	15.6456	3.22371	AKT1, PIK3CA
Abnormality of the middle ear ossicles	HP:0004452	1	95	3	4459	0.0557209	0.103881	15.6456	0.887193	NOTCH3
Capitate-hamate fusion	HP:0001241	1	95	3	4459	0.0558523	0.103882	15.6456	0.889346	GLI1
Ovoid vertebral bodies	HP:0003300	1	95	3	4459	0.0558523	0.103882	15.6456	0.889346	FN1
Hypoplastic helices	HP:0008589	1	95	3	4459	0.0558523	0.103882	15.6456	0.889346	FOXP1
Cavernous hemangioma	HP:0001048	3	95	14	4459	0.0560441	0.104157	10.0579	3.10853	AKT1, PIK3CA, KRAS
Meningioma	HP:0002858	3	95	22	4459	0.0562925	0.104455	6.40048	1.92154	AKT1, PIK3CA, CDKN1A
Sparse eyebrow	HP:0045075	2	95	19	4459	0.0562733	0.104455	4.94072	0.957288	GJA1, CDC42
Anisocytosis	HP:0011273	1	95	4	4459	0.0567111	0.104579	11.7342	0.677421	G6PD
Writer's cramp	HP:0002356	1	95	4	4459	0.0567111	0.104579	11.7342	0.677421	FTL
Decreased lacrimation	HP:0000633	1	95	4	4459	0.0567111	0.104579	11.7342	0.677421	FOXL2
Overtubulated long bones	HP:0006391	1	95	4	4459	0.0567111	0.104579	11.7342	0.677421	ATP6V1B2
Caudate atrophy	HP:0002340	1	95	4	4459	0.0567111	0.104579	11.7342	0.677421	FTL
Liver abscess	HP:0100523	1	95	3	4459	0.0565259	0.104579	15.6456	0.900395	IRAK4
Flexion contracture of thumb	HP:0009600	1	95	3	4459	0.0565259	0.104579	15.6456	0.900395	MEG3
Protracted diarrhea	HP:0004385	1	95	4	4459	0.0567111	0.104579	11.7342	0.677421	RFXAP
Reduced delayed hypersensitivity	HP:0002972	1	95	3	4459	0.0570673	0.105154	15.6456	0.90928	FAS
Impaired smooth pursuit	HP:0007772	1	95	3	4459	0.0573635	0.105618	15.6456	0.914142	FTL
Tall stature	HP:0000098	4	95	37	4459	0.05786	0.10645	5.07425	1.90924	PTCH1, CCND1, GLI3, SMAD2
Prominent nasolabial fold	HP:0005272	1	95	3	4459	0.0580125	0.106648	15.6456	0.924803	FOXP1
Back pain	HP:0003418	3	95	23	4459	0.0581747	0.1067	6.1222	1.85926	AKT1, PIK3CA, KRAS
Muscle flaccidity	HP:0010547	1	95	3	4459	0.058355	0.1067	15.6456	0.930433	COL1A1
Accessory oral frenulum	HP:0000191	1	95	3	4459	0.058355	0.1067	15.6456	0.930433	GLI3
Beaded ribs	HP:0000923	1	95	3	4459	0.058355	0.1067	15.6456	0.930433	COL1A1
Brain stem compression	HP:0002512	2	95	13	4459	0.0582309	0.1067	7.22105	1.44745	AKT1, PIK3CA
Opacification of the corneal stroma	HP:0007759	2	95	16	4459	0.0582177	0.1067	5.86711	1.16598	PITX3, KRAS
Ophthalmoplegia	HP:0000602	3	95	38	4459	0.0583408	0.1067	3.70554	1.10245	AKT1, PIK3CA, KRAS
Ovarian cyst	HP:0000138	2	95	6	4459	0.0588394	0.107503	15.6456	3.32715	AKT1, PIK3CA
Aplasia of the vagina	HP:0003250	1	95	3	4459	0.0590568	0.107817	15.6456	0.941974	PAX3
Decreased circulating IgG level	HP:0004315	2	95	18	4459	0.0593062	0.108189	5.2152	1.04314	CXCR4, FAS
Shortening of all phalanges of fingers	HP:0011910	1	95	2	4459	0.0593605	0.108205	23.4684	1.42078	SOX9
Hypercalcemia	HP:0003072	3	95	29	4459	0.0595405	0.10845	4.85554	1.47277	CCND1, NOTCH3, CDKN1A
Papillary thyroid carcinoma	HP:0002895	2	95	14	4459	0.0596572	0.10858	6.70526	1.35846	SOX4, SOX11
Anterior open-bite malocclusion	HP:0009102	1	95	4	4459	0.0599107	0.108625	11.7342	0.716858	ATP6V1B2
Piezogenic pedal papules	HP:0025509	1	95	3	4459	0.0598819	0.108625	15.6456	0.955554	COL1A1
Subcutaneous spheroids	HP:0025014	1	95	3	4459	0.0598819	0.108625	15.6456	0.955554	COL1A1
Pulp calcification	HP:0003771	1	95	3	4459	0.0598819	0.108625	15.6456	0.955554	COL1A1
Phalangeal dislocation	HP:0006243	1	95	3	4459	0.0598819	0.108625	15.6456	0.955554	COL1A1
Subacute progressive viral hepatitis	HP:0006572	2	95	7	4459	0.0602138	0.109017	13.4105	2.84837	MET, PIK3CA
Abnormal brain FDG positron emission tomography	HP:0012658	2	95	15	4459	0.0602187	0.109017	6.25825	1.27117	AKT1, PIK3CA
Long toe	HP:0010511	1	95	3	4459	0.060342	0.109074	15.6456	0.96313	MEG3
Premature osteoarthritis	HP:0003088	1	95	3	4459	0.060342	0.109074	15.6456	0.96313	COL1A1
Male infertility	HP:0003251	2	95	18	4459	0.0608468	0.10982	5.2152	1.05861	SOX9, GATA4
Genu valgum	HP:0002857	3	95	34	4459	0.0608324	0.10982	4.14149	1.25943	FN1, GLI1, KRAS
Furrowed tongue	HP:0000221	2	95	7	4459	0.0613753	0.109962	13.4105	2.87982	AKT1, PIK3CA
Myelokathexis	HP:0031160	1	95	2	4459	0.0613158	0.109962	23.4684	1.46911	CXCR4
Absent sternal ossification	HP:0006628	1	95	2	4459	0.0613469	0.109962	23.4684	1.46987	SOX9
Long penis	HP:0000040	2	95	7	4459	0.0613753	0.109962	13.4105	2.87982	AKT1, FGFR1
Small abnormally formed scapulae	HP:0006584	1	95	2	4459	0.0613469	0.109962	23.4684	1.46987	SOX9
Cholangitis	HP:0030151	1	95	4	4459	0.0614342	0.109962	11.7342	0.735684	RFXAP
Bony paranasal bossing	HP:0004407	1	95	2	4459	0.0613158	0.109962	23.4684	1.46911	GJA1
Facial hypertrichosis	HP:0002219	1	95	4	4459	0.0614342	0.109962	11.7342	0.735684	ATP6V1B2
Total anomalous pulmonary venous return	HP:0005160	1	95	2	4459	0.0613158	0.109962	23.4684	1.46911	CDC42
2-4 toe cutaneous syndactyly	HP:0005768	1	95	2	4459	0.0613158	0.109962	23.4684	1.46911	GJA1
Club-shaped distal femur	HP:0006384	1	95	2	4459	0.0613158	0.109962	23.4684	1.46911	GJA1
Palmar pits	HP:0010610	1	95	4	4459	0.0615792	0.110138	11.7342	0.737478	PTCH1
Premature arteriosclerosis	HP:0005177	1	95	4	4459	0.0621913	0.111066	11.7342	0.745051	LDLRAP1
Coronary artery aneurysm	HP:0030882	1	95	4	4459	0.0621913	0.111066	11.7342	0.745051	LDLRAP1
Abnormality of metabolism/homeostasis	HP:0001939	2	95	22	4459	0.0622882	0.111155	4.26699	0.872405	FTL, IGF1
Pancreatic hyperplasia	HP:0006277	1	95	3	4459	0.0624927	0.11127	15.6456	0.998602	KCNQ1
Adrenocortical cytomegaly	HP:0008186	1	95	3	4459	0.0624927	0.11127	15.6456	0.998602	KCNQ1
Renal cortical cysts	HP:0000803	1	95	3	4459	0.0624927	0.11127	15.6456	0.998602	KCNQ1
Down-sloping shoulders	HP:0200021	2	95	22	4459	0.0625684	0.111321	4.26699	0.874663	PTCH1, MED13
Congenital alopecia totalis	HP:0005597	1	95	2	4459	0.0628394	0.111636	23.4684	1.50683	GJA1
Abnormal diaphysis morphology	HP:0000940	1	95	2	4459	0.0628394	0.111636	23.4684	1.50683	GJA1
Abnormal hemoglobin	HP:0011902	1	95	3	4459	0.0629201	0.111696	15.6456	1.00566	MPL
Abnormality of blood and blood-forming tissues	HP:0001871	1	95	4	4459	0.0631003	0.111849	11.7342	0.756307	VKORC1
Semilobar holoprosencephaly	HP:0002507	1	95	4	4459	0.0631003	0.111849	11.7342	0.756307	PTCH1
Recurrent opportunistic infections	HP:0005390	1	95	4	4459	0.0632532	0.112019	11.7342	0.758202	PNP
Cerebral ischemia	HP:0002637	2	95	20	4459	0.0633272	0.112019	4.69368	0.971601	FAS, PIK3CA
Increased circulating prolactin concentration	HP:0000870	2	95	14	4459	0.063385	0.112019	6.70526	1.40665	AKT1, PIK3CA
Bitemporal hemianopia	HP:0030521	2	95	14	4459	0.063385	0.112019	6.70526	1.40665	AKT1, PIK3CA
Cupped ear	HP:0000378	2	95	17	4459	0.0635642	0.112086	5.52198	1.15169	TWIST1, FOXL2
Thinning of Descemet membrane	HP:0031159	1	95	3	4459	0.0635324	0.112086	15.6456	1.01578	FOXC1
Central opacification of the cornea	HP:0011493	1	95	3	4459	0.0635324	0.112086	15.6456	1.01578	FOXC1
Bronchitis	HP:0012387	1	95	4	4459	0.0637114	0.112179	11.7342	0.763881	CACNA1C
Congenital bilateral ptosis	HP:0007911	1	95	1	4459	0.0636855	0.112179	46.9368	3.05632	IGF1
Asymmetric growth	HP:0100555	2	95	9	4459	0.0637958	0.112245	10.4304	2.24766	PIK3CA, KRAS
Pill-rolling tremor	HP:0025387	1	95	3	4459	0.0644408	0.113045	15.6456	1.0308	MECP2
Juvenile cataract	HP:0001118	1	95	3	4459	0.0644408	0.113045	15.6456	1.0308	MECP2
Hand apraxia	HP:0032588	1	95	3	4459	0.0644408	0.113045	15.6456	1.0308	MECP2
Hernia of the abdominal wall	HP:0004299	1	95	3	4459	0.0644408	0.113045	15.6456	1.0308	MECP2
Aplasia/Hypoplasia of the middle phalanges of the hand	HP:0009843	1	95	2	4459	0.0645055	0.113075	23.4684	1.54816	GJA1
Hyperthyroidism	HP:0000836	2	95	7	4459	0.065233	0.113846	13.4105	2.98286	AKT1, PIK3CA
Increased circulating IgE level	HP:0003212	2	95	15	4459	0.065199	0.113846	6.25825	1.33071	IRAK4, FAS
Abnormality of the cardiovascular system	HP:0001626	2	95	10	4459	0.0650541	0.113846	9.38737	2.03261	AKT1, PIK3CA
Abnormally large globe	HP:0001090	1	95	4	4459	0.0652292	0.113846	11.7342	0.782714	PIK3R2
Small earlobe	HP:0000385	1	95	4	4459	0.0652292	0.113846	11.7342	0.782714	FN1
Hydroureter	HP:0000072	2	95	24	4459	0.0650381	0.113846	3.9114	0.817881	GLI1, GLI3
Tendon xanthomatosis	HP:0010874	1	95	4	4459	0.0653737	0.114008	11.7342	0.784508	LDLRAP1
Abnormal oral frenulum morphology	HP:0000190	1	95	3	4459	0.0655203	0.11418	15.6456	1.04868	GLI1
Severe infection	HP:0032169	1	95	3	4459	0.0659586	0.11486	15.6456	1.05594	MECP2
Hallux varus	HP:0008080	1	95	3	4459	0.0661024	0.114982	15.6456	1.05832	FGFR1
Reduced tendon reflexes	HP:0001315	2	95	17	4459	0.066174	0.114982	5.52198	1.17877	PITX3, KRAS
Secondary microcephaly	HP:0005484	2	95	21	4459	0.0661669	0.114982	4.47018	0.947672	HSPD1, MECP2
Madelung deformity	HP:0003067	1	95	2	4459	0.0663215	0.115154	23.4684	1.59329	GJA1
Paralysis	HP:0003470	2	95	18	4459	0.0665897	0.115536	5.2152	1.11513	FGFR1, KRAS
Neoplasm of the rectum	HP:0100743	2	95	11	4459	0.0669513	0.115909	8.53397	1.86891	PIK3CA, KRAS
Enuresis	HP:0000805	1	95	4	4459	0.0668891	0.115909	11.7342	0.803343	FOXP1
Abnormal hair quantity	HP:0011362	2	95	15	4459	0.0669088	0.115909	6.25825	1.35079	GLI1, KRAS
Orthopnea	HP:0012764	1	95	4	4459	0.0671856	0.11623	11.7342	0.807033	GATA4
Hemihypsarrhythmia	HP:0011215	1	95	2	4459	0.0675856	0.11633	23.4684	1.62476	PIK3CA
Abnormal lung lobation	HP:0002101	2	95	9	4459	0.0675226	0.11633	10.4304	2.3227	AKT1, GLI3
Hemianopia	HP:0012377	1	95	2	4459	0.0675856	0.11633	23.4684	1.62476	PIK3CA
Periauricular skin pits	HP:0100277	1	95	4	4459	0.0675123	0.11633	11.7342	0.811099	EDN1
Abnormal neuron morphology	HP:0012757	1	95	2	4459	0.0675856	0.11633	23.4684	1.62476	PIK3CA
EEG with focal sharp slow waves	HP:0011195	1	95	2	4459	0.0675856	0.11633	23.4684	1.62476	PIK3CA
Reactive hypoglycemia	HP:0012051	1	95	4	4459	0.0673681	0.11633	11.7342	0.809305	UCP2
Recurrent herpes	HP:0005353	1	95	3	4459	0.0676601	0.116343	15.6456	1.08416	RFXAP
Small nail	HP:0001792	2	95	22	4459	0.0676912	0.116343	4.26699	0.915358	ATP6V1B2, MEG3
Shortening of all middle phalanges of the fingers	HP:0006110	1	95	3	4459	0.0679143	0.116642	15.6456	1.08839	FGFR1
Female infertility	HP:0008222	1	95	4	4459	0.0690244	0.118463	11.7342	0.829938	FOXL2
Distal arthrogryposis	HP:0005684	1	95	4	4459	0.0693204	0.118809	11.7342	0.833629	GLI3
Type I diabetes mellitus	HP:0100651	2	95	15	4459	0.0693263	0.118809	6.25825	1.3789	TKT, MMP14
Disturbance of facial expression	HP:0005324	1	95	3	4459	0.0694276	0.118897	15.6456	1.11354	MECP2
Multiple cafe-au-lait spots	HP:0007565	3	95	29	4459	0.0695722	0.119059	4.85554	1.57412	AKT1, PIK3CA, KRAS
Micronodular cirrhosis	HP:0001413	2	95	9	4459	0.0699509	0.119449	10.4304	2.37085	MET, PIK3CA
Short middle phalanx of toe	HP:0003795	1	95	3	4459	0.0698826	0.119449	15.6456	1.12111	FGFR1
Slow decrease in visual acuity	HP:0007924	2	95	15	4459	0.0699289	0.119449	6.25825	1.38585	AKT1, PIK3CA
Posterior uveitis	HP:0012123	1	95	4	4459	0.0702087	0.119546	11.7342	0.844714	FOXP1
Macroorchidism	HP:0000053	2	95	8	4459	0.0701105	0.119546	11.7342	2.69266	AKT1, MECP2
Abnormal tricuspid valve morphology	HP:0001702	1	95	4	4459	0.0702087	0.119546	11.7342	0.844714	GATA4
Bacterial endocarditis	HP:0006689	1	95	4	4459	0.0702087	0.119546	11.7342	0.844714	GATA4
Supernumerary nipple	HP:0002558	2	95	15	4459	0.0702672	0.11956	6.25825	1.38975	HDAC4, KRAS
Unilateral narrow palpebral fissure	HP:0007946	1	95	2	4459	0.0703937	0.119604	23.4684	1.69482	RHOA
Palmoplantar hyperkeratosis	HP:0000972	2	95	8	4459	0.070388	0.119604	11.7342	2.69886	AKT1, PIK3CA
Eruption failure	HP:0000706	1	95	2	4459	0.0706124	0.119805	23.4684	1.70028	FGFR1
Left ventricular hypertrophy	HP:0001712	2	95	17	4459	0.0706131	0.119805	5.52198	1.22404	HCN4, EGFR
Hemoglobinuria	HP:0003641	1	95	5	4459	0.071499	0.120571	9.38737	0.688512	G6PD
Hyperesthesia	HP:0100963	1	95	4	4459	0.0716224	0.120571	11.7342	0.862378	COL1A1
Abnormal internal carotid artery morphology	HP:3000062	1	95	4	4459	0.0712846	0.120571	11.7342	0.858155	LDLRAP1
Intermittent hyperventilation	HP:0004879	1	95	3	4459	0.071393	0.120571	15.6456	1.14627	MECP2
EEG with generalized slow activity	HP:0010845	1	95	3	4459	0.071393	0.120571	15.6456	1.14627	MECP2
Lack of peer relationships	HP:0002332	1	95	3	4459	0.071393	0.120571	15.6456	1.14627	MECP2
Bowing of the long bones	HP:0006487	2	95	21	4459	0.0715895	0.120571	4.47018	0.992027	MMP9, FGFR1
Short lower limbs	HP:0006385	1	95	4	4459	0.0712846	0.120571	11.7342	0.858155	FN1
Multiple prenatal fractures	HP:0005855	1	95	4	4459	0.0716224	0.120571	11.7342	0.862378	COL1A1
Joint subluxation	HP:0032153	1	95	4	4459	0.0716224	0.120571	11.7342	0.862378	COL1A1
Breech presentation	HP:0001623	1	95	4	4459	0.0716224	0.120571	11.7342	0.862378	COL1A1
Hypoplasia of the epiglottis	HP:0005349	1	95	4	4459	0.0718603	0.120886	11.7342	0.865353	GLI3
Hypoplastic fingernail	HP:0001804	2	95	14	4459	0.0721443	0.121278	6.70526	1.5163	ATP6V1B2, RBPJ
Fibroadenoma of the breast	HP:0010619	2	95	8	4459	0.072374	0.121492	11.7342	2.74298	AKT1, FAS
Bilateral tonic-clonic seizure	HP:0002069	3	95	53	4459	0.072355	0.121492	2.6568	0.85705	ATP6V1B2, HCN2, MECP2
Death in early adulthood	HP:0100613	2	95	12	4459	0.0724971	0.121613	7.82281	1.78642	PIK3CA, KRAS
Increased serum interferon-gamma level	HP:0030356	1	95	5	4459	0.0731474	0.122186	9.38737	0.70501	ADAR
Anterior rib cupping	HP:0000907	1	95	4	4459	0.0731284	0.122186	11.7342	0.881225	MEG3
Severe combined immunodeficiency	HP:0004430	1	95	5	4459	0.0730042	0.122186	9.38737	0.703575	PNP
Adrenal hyperplasia	HP:0008221	1	95	5	4459	0.0731474	0.122186	9.38737	0.70501	ATP6V1B2
Decreased circulating ACTH level	HP:0002920	2	95	18	4459	0.0730756	0.122186	5.2152	1.17705	AKT1, PIK3CA
Cellulitis	HP:0100658	2	95	15	4459	0.0730038	0.122186	6.25825	1.42104	CXCR4, COL1A1
Thickened nuchal skin fold	HP:0000474	2	95	19	4459	0.0732035	0.122194	4.94072	1.11426	ATP6V1B2, KRAS
Postaxial hand polydactyly	HP:0001162	2	95	18	4459	0.0732952	0.122262	5.2152	1.17912	PIK3R2, GLI3
Abnormality of the lower limb	HP:0002814	1	95	2	4459	0.0741146	0.123542	23.4684	1.78798	MMP9
Macular hypoplasia	HP:0001104	1	95	4	4459	0.0746321	0.12371	11.7342	0.900074	MAF
Abnormal cerebral vascular morphology	HP:0100659	1	95	4	4459	0.0746233	0.12371	11.7342	0.899964	PIK3CA
Flared nostrils	HP:0000454	1	95	3	4459	0.074552	0.12371	15.6456	1.19903	CDC42
Blepharochalasis	HP:0010749	1	95	4	4459	0.0746321	0.12371	11.7342	0.900074	COL1A1
Severe periodontitis	HP:0000166	1	95	3	4459	0.074552	0.12371	15.6456	1.19903	CXCR4
Dry hair	HP:0011359	1	95	3	4459	0.074552	0.12371	15.6456	1.19903	GJA1
Shoulder dislocation	HP:0003834	1	95	4	4459	0.0746321	0.12371	11.7342	0.900074	COL1A1
Hypergranulosis	HP:0025114	1	95	3	4459	0.074552	0.12371	15.6456	1.19903	GJA1
Aplasia/Hypoplasia of the macula	HP:0008059	1	95	4	4459	0.0750852	0.124375	11.7342	0.905759	FOXC1
Aphasia	HP:0002381	2	95	27	4459	0.0751719	0.124388	3.4768	0.788434	NOTCH3, MED13
Decreased specific anti-polysaccharide antibody level	HP:0002848	1	95	4	4459	0.0756163	0.124388	11.7342	0.912428	FAS
Neonatal alloimmune thrombocytopenia	HP:0004809	1	95	4	4459	0.0753031	0.124388	11.7342	0.908495	ADAR
Abnormal vitamin B12 level	HP:0040126	1	95	4	4459	0.0756163	0.124388	11.7342	0.912428	FAS
Chronic myelogenous leukemia	HP:0005506	1	95	3	4459	0.0754614	0.124388	15.6456	1.21425	MPL
Elevated proportion of CD4-negative, CD8-negative, alpha-beta regulatory T cells	HP:0002851	1	95	4	4459	0.0756163	0.124388	11.7342	0.912428	FAS
Follicular thyroid carcinoma	HP:0006731	2	95	8	4459	0.0754131	0.124388	11.7342	2.80975	AKT1, PIK3CA
Precocious atherosclerosis	HP:0004416	1	95	5	4459	0.0753967	0.124388	9.38737	0.727571	LDLRAP1
Abnormal proportion of CD8-positive T cells	HP:0031393	1	95	4	4459	0.0756163	0.124388	11.7342	0.912428	FAS
Severe sensorineural hearing impairment	HP:0008625	1	95	4	4459	0.0754461	0.124388	11.7342	0.910291	ATP6V1B2
Hoarse cry	HP:0001615	1	95	4	4459	0.0757033	0.124445	11.7342	0.91352	MEG3
Radial bowing	HP:0002986	1	95	4	4459	0.0757817	0.124455	11.7342	0.914505	GLI3
Increased serum pyruvate	HP:0003542	1	95	3	4459	0.0758143	0.124455	15.6456	1.22016	MECP2
Eversion of lateral third of lower eyelids	HP:0007655	1	95	3	4459	0.0760546	0.124535	15.6456	1.22419	CDC42
Increased female libido	HP:0030019	1	95	4	4459	0.0761248	0.124535	11.7342	0.918816	FGFR1
Abnormality of body height	HP:0000002	1	95	4	4459	0.0761248	0.124535	11.7342	0.918816	FGFR1
Hypothalamic gonadotropin-releasing hormone deficiency	HP:0003164	1	95	4	4459	0.0761248	0.124535	11.7342	0.918816	FGFR1
Axillary freckling	HP:0000997	1	95	4	4459	0.0759403	0.124535	11.7342	0.916497	SPRED1
Cortical thickening of long bone diaphyses	HP:0005791	1	95	2	4459	0.0764089	0.124913	23.4684	1.84561	COL1A1
Soft skin	HP:0000977	2	95	16	4459	0.0769438	0.125701	5.86711	1.37047	ATP6V1B2, COL1A1
Food allergy	HP:0500093	1	95	4	4459	0.0775492	0.126603	11.7342	0.936728	SOX6
Developmental stagnation	HP:0007281	1	95	4	4459	0.0776247	0.12664	11.7342	0.937678	MECP2
Hypoplasia of the zygomatic bone	HP:0010669	2	95	15	4459	0.077957	0.127094	6.25825	1.47674	FGFR1, KRAS
Arteriovenous fistula	HP:0004947	1	95	4	4459	0.0780689	0.12719	11.7342	0.943271	COL1A1
Ewing sarcoma	HP:0012254	1	95	3	4459	0.0782192	0.127347	15.6456	1.2605	RB1
Optic neuropathy	HP:0001138	1	95	5	4459	0.0785355	0.127687	9.38737	0.759146	LDLRAP1
Right ventricular dilatation	HP:0005133	1	95	4	4459	0.0785204	0.127687	11.7342	0.948957	GATA4
White hair	HP:0011364	1	95	4	4459	0.0786894	0.127816	11.7342	0.951087	PAX3
Buphthalmos	HP:0000557	2	95	7	4459	0.0787225	0.127816	13.4105	3.3284	TWIST1, AKT1
Psychosis	HP:0000709	2	95	23	4459	0.0789799	0.128147	4.08146	0.956872	FTL, MECP2
Hypouricemia	HP:0003537	1	95	4	4459	0.0791217	0.128202	11.7342	0.956536	PNP
Long face	HP:0000276	4	95	66	4459	0.0790954	0.128202	2.84466	1.16515	SOX6, AKT1, KRAS, MED13
Leukonychia	HP:0001820	1	95	3	4459	0.0794889	0.128709	15.6456	1.28185	GJA1
Perimembranous ventricular septal defect	HP:0011682	1	95	5	4459	0.0795796	0.128768	9.38737	0.769673	CALM3
Vertebral hypoplasia	HP:0008417	1	95	2	4459	0.0797415	0.128853	23.4684	1.92958	FN1
Hypodontia	HP:0000668	3	95	49	4459	0.079748	0.128853	2.87368	0.969601	ATP6V1B2, FOXC1, GLI1
Absence of the sacrum	HP:0010305	1	95	5	4459	0.0797943	0.128853	9.38737	0.771839	CCL2
Coarse hair	HP:0002208	2	95	19	4459	0.0798535	0.128861	4.94072	1.17255	NOTCH3, KRAS
Incisional hernia	HP:0004872	1	95	4	4459	0.080016	0.129035	11.7342	0.967816	COL1A1
Abnormal dermatoglyphics	HP:0007477	2	95	16	4459	0.0805741	0.129847	5.86711	1.40814	RB1, KRAS
EEG with focal spikes	HP:0011193	1	95	3	4459	0.0807357	0.130019	15.6456	1.30283	PIK3CA
Abnormal skull morphology	HP:0000929	1	95	4	4459	0.0807998	0.130035	11.7342	0.977712	NOTCH3
Abnormality of the endocrine system	HP:0000818	1	95	3	4459	0.0814347	0.130645	15.6456	1.31461	CDC42
Piebaldism	HP:0007544	1	95	2	4459	0.081509	0.130645	23.4684	1.97424	SNAI2
Toenail dysplasia	HP:0100797	1	95	5	4459	0.0815069	0.130645	9.38737	0.789137	ATP6V1B2
Spina bifida occulta	HP:0003298	2	95	23	4459	0.0812834	0.130645	4.08146	0.973217	ATP6V1B2, CCL2
Recurrent upper and lower respiratory tract infections	HP:0200117	1	95	5	4459	0.0815069	0.130645	9.38737	0.789137	GLI3
Absent pigmentation of the ventral chest	HP:0007542	1	95	2	4459	0.081509	0.130645	23.4684	1.97424	SNAI2
Absent septum pellucidum	HP:0001331	2	95	17	4459	0.0820493	0.131423	5.52198	1.33663	FGFR1, KRAS
Broad phalanx	HP:0006009	1	95	3	4459	0.0822291	0.131622	15.6456	1.328	FGFR1
Vein of Galen aneurysmal malformation	HP:0030713	1	95	5	4459	0.0824281	0.131852	9.38737	0.798455	EDN1
Impaired vibration sensation in the lower limbs	HP:0002166	1	95	6	4459	0.0830809	0.132806	7.82281	0.670734	HSPD1
Anomalous pulmonary venous return	HP:0010772	1	95	5	4459	0.0833042	0.133074	9.38737	0.807325	GATA4
Broad toe	HP:0001837	1	95	5	4459	0.0834459	0.133211	9.38737	0.808762	GLI3
Slowly progressive	HP:0003677	2	95	28	4459	0.0836061	0.133377	3.35263	0.808635	FN1, MECP2
Multiple unerupted teeth	HP:0006283	1	95	3	4459	0.0837208	0.133432	15.6456	1.35319	FGFR1
Partial duplication of thumb phalanx	HP:0009944	1	95	5	4459	0.0837529	0.133432	9.38737	0.811873	GLI1
Budd-Chiari syndrome	HP:0002639	1	95	3	4459	0.084259	0.133969	15.6456	1.36229	MPL
Intermittent claudication	HP:0004417	1	95	3	4459	0.084259	0.133969	15.6456	1.36229	MPL
Flank pain	HP:0030157	1	95	3	4459	0.084259	0.133969	15.6456	1.36229	MPL
Nail dystrophy	HP:0008404	2	95	27	4459	0.084403	0.134108	3.4768	0.84408	ATP6V1B2, MAF
Crumpled long bones	HP:0006367	1	95	5	4459	0.0846985	0.134488	9.38737	0.821461	COL1A1
Split foot	HP:0001839	1	95	5	4459	0.0847761	0.134521	9.38737	0.822248	GLI3
Exercise-induced muscle fatigue	HP:0009020	1	95	5	4459	0.0849331	0.134591	9.38737	0.823842	GATA4
Abnormal mitral valve morphology	HP:0001633	1	95	5	4459	0.0849331	0.134591	9.38737	0.823842	GATA4
Conical incisor	HP:0011065	1	95	5	4459	0.0852397	0.134987	9.38737	0.826953	GLI1
Recurrent infection of the gastrointestinal tract	HP:0004798	1	95	5	4459	0.0854033	0.135156	9.38737	0.828614	RFXAP
Cafe-au-lait spot	HP:0000957	3	95	42	4459	0.0857521	0.135437	3.35263	1.17399	IGF1, SPRED1, MED13
Tonic seizure	HP:0032792	1	95	4	4459	0.0856616	0.135437	11.7342	1.03928	MECP2
Autoimmunity	HP:0002960	2	95	23	4459	0.085696	0.135437	4.08146	1.00413	CCN2, ADAR
Dysfunction of lateral corticospinal tracts	HP:0007299	1	95	3	4459	0.0858118	0.135441	15.6456	1.38857	BDNF
Flat nasal alae	HP:0010649	1	95	6	4459	0.0861934	0.135953	7.82281	0.697041	PTCH1
Hemolytic anemia	HP:0001878	2	95	20	4459	0.0864639	0.136286	4.69368	1.16567	ADAR, KRAS
Biparietal narrowing	HP:0004422	2	95	10	4459	0.086519	0.136286	9.38737	2.40201	KRAS, GATA4
Abnormality of ulnar metaphysis	HP:0004039	1	95	3	4459	0.087175	0.137228	15.6456	1.41167	MMP9
Bell-shaped thorax	HP:0001591	1	95	5	4459	0.087667	0.137802	9.38737	0.851627	COL1A1
Recurrent infections	HP:0002719	3	95	40	4459	0.0877131	0.137802	3.52026	1.24724	AKT1, CDC42, CACNA1C
Joint contracture of the 5th finger	HP:0009183	1	95	4	4459	0.0875971	0.137802	11.7342	1.06389	GJA1
Preaxial polydactyly	HP:0100258	1	95	5	4459	0.0881911	0.138461	9.38737	0.856963	GLI3
Azoospermia	HP:0000027	2	95	26	4459	0.0884908	0.13884	3.61053	0.902384	SOX9, GATA4
Oculomotor nerve palsy	HP:0012246	2	95	18	4459	0.0888089	0.139247	5.2152	1.32045	AKT1, PIK3CA
Papilloma	HP:0012740	2	95	12	4459	0.0891933	0.139554	7.82281	2.01858	AKT1, PIK3CA
Small face	HP:0000274	1	95	4	4459	0.0891093	0.139554	11.7342	1.08315	SOX9
Branchial anomaly	HP:0009794	1	95	5	4459	0.0891392	0.139554	9.38737	0.866624	FGFR1
Upper eyelid coloboma	HP:0000636	1	95	1	4459	0.0892397	0.139554	46.9368	4.34218	TWIST1
Cervical insufficiency	HP:0030009	1	95	4	4459	0.0894486	0.139697	11.7342	1.08747	COL1A1
Molluscoid pseudotumors	HP:0000993	1	95	4	4459	0.0894486	0.139697	11.7342	1.08747	COL1A1
Focal cortical dysplasia	HP:0032046	1	95	3	4459	0.0896689	0.139949	15.6456	1.45404	PIK3CA
Ecchymosis	HP:0031364	2	95	18	4459	0.0901621	0.140506	5.2152	1.33241	COL1A1, MPL
Increased B cell count	HP:0005404	1	95	5	4459	0.0901171	0.140506	9.38737	0.8766	FAS
Prominent glabella	HP:0002057	1	95	5	4459	0.0902028	0.140506	9.38737	0.877475	MEG3
Colonic diverticula	HP:0002253	2	95	11	4459	0.0905083	0.140889	8.53397	2.2312	AKT1, PIK3CA
Epidermal hyperkeratosis	HP:0007543	1	95	4	4459	0.0906998	0.141002	11.7342	1.10344	GJA1
Pulmonic stenosis	HP:0001642	3	95	38	4459	0.0906606	0.141002	3.70554	1.33479	CDC42, KRAS, GATA4
Absent nares	HP:0100596	1	95	5	4459	0.0907586	0.141002	9.38737	0.88315	FGFR1
Soft, doughy skin	HP:0001027	1	95	5	4459	0.0910566	0.141373	9.38737	0.886194	COL1A1
Hamartomatous polyposis	HP:0004390	2	95	7	4459	0.0912131	0.141523	13.4105	3.63205	AKT1, PIK3CA
Parkinsonism with favorable response to dopaminergic medication	HP:0002548	1	95	6	4459	0.0913517	0.141553	7.82281	0.74084	TH
Tracheobronchomalacia	HP:0002786	1	95	3	4459	0.0913177	0.141553	15.6456	1.48211	SOX9
Breathing dysregulation	HP:0005957	1	95	5	4459	0.0915019	0.141694	9.38737	0.890745	GATA4
Polyphagia	HP:0002591	2	95	27	4459	0.0917425	0.141927	3.4768	0.887006	UCP2, PRDM16
Eczema	HP:0000964	2	95	20	4459	0.0917717	0.141927	4.69368	1.20779	HDAC4, MSN
Ichthyosis	HP:0008064	2	95	21	4459	0.0918424	0.141944	4.47018	1.14909	FGFR1, KRAS
Thickened helices	HP:0000391	2	95	18	4459	0.0919638	0.142039	5.2152	1.34824	RB1, KRAS
Drowsiness	HP:0002329	1	95	5	4459	0.0920949	0.142057	9.38737	0.896809	UCP2
Sudden episodic apnea	HP:0002882	1	95	5	4459	0.0920949	0.142057	9.38737	0.896809	MECP2
Encephalopathy	HP:0001298	2	95	28	4459	0.0922533	0.142209	3.35263	0.857385	NOTCH3, MECP2
Preaxial foot polydactyly	HP:0001841	1	95	6	4459	0.0925374	0.142462	7.82281	0.750943	GLI3
Bilateral cleft lip	HP:0100336	1	95	5	4459	0.0925238	0.142462	9.38737	0.901197	FGFR1
Flexion contracture of finger	HP:0012785	1	95	6	4459	0.0927491	0.142696	7.82281	0.752749	MEG3
Subcapsular cataract	HP:0000523	1	95	5	4459	0.0928286	0.142726	9.38737	0.904317	FOXC1
Aortic atherosclerotic lesion	HP:0012397	1	95	6	4459	0.0929817	0.142868	7.82281	0.754732	LDLRAP1
Short toe	HP:0001831	2	95	18	4459	0.093256	0.143197	5.2152	1.35954	GJA1, HDAC4
Abnormality of the nail	HP:0001597	2	95	12	4459	0.0933313	0.14322	7.82281	2.074	AKT1, GJA1
[truncated: 828 more rows]

## Sheet: S.Table.3-Wallenius-PharmGKB
# in yellow highlighted are the top 20 terms and in green are the heart realted terms counted in Table 1.
[truncated: 482 more rows]

[truncated: 7 more sheets: S.Table.4-TransformedDB-GOBP, S.Table.5-TransformedDB-HPO, S.Table.6-TransformedDB-PharmGK, S.Table.7-miRNAs-DB-MNDR, S.Table.8-Hypergeomtric-GOBP, S.Table.9-Hypergeomtric-HPO, S.Table.10-Hypergeomtric-PharmG]
